# Supplementary material for: JMJD6 participates in the maintenance of ribosomal DNA integrity in response to DNA damage
Source: PLoS Genet. 2020 Jun 29;16(6):e1008511. doi: 10.1371/journal.pgen.1008511 (PMC7351224; doi:10.1371/journal.pgen.1008511)
Supplement: S1 Table — (XLSX) [file pgen.1008511.s012.xlsx]

## Sheet: MS Results JMJD6 +- etoposide
AP-MS of JMJD6-flag strep
K562 tagged cells treated or not with etoposide
Gene ID	Gene Name	Protein ID	Total Peptide Number
			MOCK_1	MOCK_2	JMJD6_NT	JMJD6_damage
335	APOA1	NP_000030.1	35	26	33	23
3006	HIST1H1C	NP_005310.1	26	6	8	3
8607	RUVBL1	NP_003698.1	16		4	2
1832	DSP	NP_004406.2	13	35	24	75
10856	RUVBL2	NP_006657.1	13
27154	BRPF3	NP_056510.2	10
280979	ACTB	P60712	9	5	8	7
3043	HBB	NP_000509.1	8	3	6	7
11143	KAT7	NP_001186084.1	7
3728	JUP	NP_068831.1	6	11	8	26
8363	HIST1H4J	NP_068803.1	6	16	14	8
86	ACTL6A	NP_817126.1	4
10521	DDX17	NP_001091974.1	4	7
8968	HIST1H3F	NP_066298.1	4	7	7	5
64769	MEAF6	NP_001257804.1	3
7001	PRDX2	NP_005800.3	3	4	4	7
3009	HIST1H1B	NP_005313.1	3		2
55257	MRGBP	NP_060740.1	3
3017	HIST1H2BD	NP_066407.1	3	12	10	3
4670	HNRNPM	NP_005959.2	3	9	6	10
55929	DMAP1	NP_061973.1	3
4008	LMO7	NP_056667.2	2
4904	YBX1	NP_004550.2	2
302	ANXA2	NP_001129487.1	2	3	4	6
26122	EPC2	NP_056445.3	2
10432	RBM14	NP_006319.1	2	6
2130	EWSR1	NP_053733.2	2
1823	DSC1	NP_077739.1	2	7	4	9
54799	MBTD1	NP_060113.2	2
117159	DCD	NP_444513.1	2	4		4
7053	TGM3	NP_003236.3	2	7	6	15
3312	HSPA8	NP_006588.1		4	8	9
203068	TUBB	NP_821133.1			3
3309	HSPA5	NP_005338.1				4
9967	THRAP3	NP_005110.2		13	24	17
4131	MAP1B	NP_005900.2			2
3018	HIST1H2BB	NP_066406.1		12
3185	HNRNPF	NP_001091678.1		3	2
9774	BCLAF1	NP_055554.1		6	10	8
6317	SERPINB3	NP_008850.1			2	10
81608	FIP1L1	NP_001128409.1			15	19
7314	UBB	NP_061828.1				3
9693	RAPGEF2	NP_055062.1
3012	HIST1H2AE	NP_066390.1		10	8	6
2521	FUS	NP_001164408.1		3
1915	EEF1A1	NP_001393.1		2	3	2
9841	ZBTB24	NP_055612.2			4
54726	OTUD4	NP_001096123.1			2	3
11329	STK38	NP_009202.1		3	9	9
23269	MGA	NP_001074010.2			3	3
4000	LMNA	NP_733821.1		13	2
723790	HIST2H2AA4	NP_001035807.1		9	8
7051	TGM1	NP_000350.1		8		15
1828	DSG1	NP_001933.2		7	4	25
89777	SERPINB12	NP_536722.1		6	6	9
23581	CASP14	NP_036246.1		5		9
242	ALOX12B	NP_001130.1		4		4
6280	S100A9	NP_002956.1		4		5
3040	HBA2	NP_000508.1		3		4
2597	GAPDH	NP_002037.2		3	4	9
847	CAT	NP_001743.1		3	3	6
6737	TRIM21	NP_003132.2		3
5317	PKP1	NP_001005337.1		3	3	8
374897	SBSN	NP_001159506.1		3		6
9555	H2AFY	NP_613075.1		3
6188	RPS3	NP_000996.2		2		3
7167	TPI1	NP_001152759.1		2
301	ANXA1	NP_000691.1		2
342897	NCCRP1	NP_001001414.1		2		3
6318	SERPINB4	NP_002965.1		2
79017	GGCT	NP_076956.1		2		2
1475	CSTA	NP_005204.1		2		4
498	ATP5F1A	NP_001244263.1		2	2	2
200030	NBPF11	NP_899228.4		2
23210	JMJD6	NP_055982.2			50	62
29894	CPSF1	NP_037423.2			32	35
8189	SYMPK	NP_004810.2			32	32
51428	DDX41	NP_057306.2			25	31
55339	WDR33	NP_060853.3			16	25
6949	TCOF1	NP_001128716.1			15	11
51692	CPSF3	NP_057291.1			14	19
53981	CPSF2	NP_059133.1			12	15
391123	VSIG8	NP_001013683.1			10
1478	CSTF2	NP_001316.1			8	8
79576	NKAP	NP_078804.2			7	8
23524	SRRM2	NP_057417.3			6	5
3305	HSPA1L	NP_005518.3			6	6
10898	CPSF4	NP_006684.1			5	7
26121	PRPF31	NP_056444.3			5
383	ARG1	NP_000036.2			2	4
147409	DSG4	NP_001127925.1			2
6279	S100A8	NP_002955.2				7
5052	PRDX1	NP_001189360.1				6
284110	GSDMA	NP_835465.2				5
653499	LGALS7B	NP_001035972.1				4
4057	LTF	NP_001186078.1				4
8899	PRPF4B	NP_003904.3				4
563	AZGP1	NP_001176.1				4
145264	SERPINA12	NP_776249.1				4
57661	PHRF1	NP_065952.2				3
642	BLMH	NP_000377.1				3
1509	CTSD	NP_001900.1				3
51538	ZCCHC17	NP_057589.2				3
85313	PPIL4	NP_624311.1				3
10382	TUBB4A	NP_006078.2				3
1191	CLU	NP_001822.3				2
51631	LUC7L2	NP_057103.2				2
427	ASAH1	NP_004306.3				2
1825	DSC3	NP_001932.2				2
51200	CPA4	NP_001156918.1				2
5685	PSMA4	NP_001096137.1				2
1041	CDSN	NP_001255.3				2
3034	HAL	NP_001245262.1				2
23476	BRD4	NP_490597.1				2
3933	LCN1	NP_001239546.1				2
