# Supplementary material for: JMJD6 participates in the maintenance of ribosomal DNA integrity in response to DNA damage
Source: PLoS Genet. 2020 Jun 29;16(6):e1008511. doi: 10.1371/journal.pgen.1008511 (PMC7351224; doi:10.1371/journal.pgen.1008511)
Supplement: S2 Table — (XLSX) [file pgen.1008511.s013.xlsx]

## Sheet: list
Bait	Prey	PreyGene	Spec	SpecSum	AvgSpec	NumReplicates	ctrlCounts	AvgP	MaxP	FoldChange	BFDR
JMJD6	NP_004932.1	DHX8	61|65	126	63	2	10|8|6|10	1	1	7.41	0
JMJD6	NP_001008697.1	TFIP11	46|51	97	48.5	2	16|13|15|14	1	1	3.34	0
JMJD6	NP_115571.1	SON	44|38	82	41	2	16|10|9|14	1	1	3.35	0
JMJD6	NP_001229528.1	RBM39	40|35	75	37.5	2	9|12|11|11	1	1	3.49	0
JMJD6	NP_057715.2	PAXBP1	33|33	66	33	2	6|8|6|8	1	1	4.71	0
JMJD6	NP_004583.2	SFSWAP	27|38	65	32.5	2	8|8|6|10	1	1	4.06	0
JMJD6	NP_005917.2	MFAP1	31|31	62	31	2	6|4|8|4	1	1	5.64	0
JMJD6	NP_624311.1	PPIL4	28|31	59	29.5	2	3|0|2|2	1	1	16.86	0
JMJD6	NP_068750.2	DHX35	27|31	58	29	2	10|9|9|9	0.98	1	3.14	0
JMJD6	NP_001074012.1	CACTIN	23|29	52	26	2	2|4|7|5	1	1	5.78	0
JMJD6	NP_116253.2	PRPF38A	24|27	51	25.5	2	5|6|6|6	1	1	4.43	0
JMJD6	NP_055506.1	AQR	22|19	41	20.5	2	0|3|3|4	1	1	8.2	0
JMJD6	NP_057103.2	LUC7L2	16|22	38	19	2	2|0|5|0	0.99	1	10.86	0
JMJD6	NP_065952.2	PHRF1	16|19	35	17.5	2	2|0|0|2	1	1	17.5	0
JMJD6	NP_057306.2	DDX41	16|16	32	16	2	2|3|3|4	1	1	5.33	0
JMJD6	NP_009210.1	U2AF2	12|18	30	15	2	4|3|0|5	0.98	1	5	0
JMJD6	NP_078888.4	DHX40	16|14	30	15	2	2|3|3|2	1	1	6	0
JMJD6	NP_001887.1	CSNK2A2	14|15	29	14.5	2	2|2|2|0	1	1	9.67	0
JMJD6	NP_057508.2	LUC7L3	14|15	29	14.5	2	0|0|5|2	0.98	0.98	8.29	0
JMJD6	NP_057736.4	CRNKL1	14|13	27	13.5	2	2|3|5|3	0.99	1	4.15	0
JMJD6	NP_056975.1	CDC40	12|12	24	12	2	2|0|0|2	1	1	12	0
JMJD6	NP_060834.2	RSBN1	12|12	24	12	2	2|3|0|2	1	1	6.86	0
JMJD6	NP_620614.2	SMARCA2	13|11	24	12	2	0|0|0|0	1	1	120	0
JMJD6	NP_689647.2	CWF19L2	12|12	24	12	2	0|3|0|3	0.99	0.99	8	0
JMJD6	NP_005122.2	THOC1	9|12	21	10.5	2	3|0|0|2	0.99	1	8.4	0
JMJD6	NP_115517.1	NSRP1	11|10	21	10.5	2	0|0|0|0	1	1	105	0
JMJD6	NP_002323.2	LRP1	11|6	17	8.5	2	0|0|0|0	1	1	85	0
JMJD6	NP_002361.1	MAGOH	8|9	17	8.5	2	2|0|0|0	0.99	1	17	0
JMJD6	NP_003175.1	TAF2	8|8	16	8	2	0|0|0|0	1	1	80	0
JMJD6	NP_004587.1	SNRPA	8|7	15	7.5	2	0|0|0|0	1	1	75	0
JMJD6	NP_079410.4	CHD9	6|8	14	7	2	0|0|0|0	1	1	70	0
JMJD6	NP_114403.1	MRPS24	8|6	14	7	2	0|0|0|0	1	1	70	0
JMJD6	NP_116259.2	PNISR	6|8	14	7	2	0|0|2|0	0.98	0.99	14	0
JMJD6	NP_067051.2	SCAF1	7|6	13	6.5	2	0|0|0|0	1	1	65	0
JMJD6	NP_114127.3	ATAD3B	7|6	13	6.5	2	0|0|0|0	1	1	65	0
JMJD6	NP_114129.1	TAF3	6|7	13	6.5	2	0|0|0|0	1	1	65	0
JMJD6	NP_008987.2	CLASRP	6|5	11	5.5	2	0|0|0|0	1	1	55	0
JMJD6	NP_057709.2	RSRC1	5|6	11	5.5	2	0|0|0|0	1	1	55	0
JMJD6	NP_001180201.1	RBBP5	5|5	10	5	2	0|0|0|0	1	1	50	0
JMJD6	NP_064576.1	MRPS22	4|6	10	5	2	0|0|0|0	1	1	50	0
JMJD6	NP_001034666.1	CCNL2	5|4	9	4.5	2	0|0|0|0	1	1	45	0
JMJD6	NP_005079.2	AKAP17A	5|4	9	4.5	2	0|0|0|0	1	1	45	0
JMJD6	NP_005769.1	RBM5	4|5	9	4.5	2	0|0|0|0	1	1	45	0
JMJD6	NP_008816.3	ZFHX3	5|4	9	4.5	2	0|0|0|0	1	1	45	0
JMJD6	NP_060485.4	RADX	3|6	9	4.5	2	0|0|0|0	1	1	45	0
JMJD6	NP_076413.3	BRD9	5|4	9	4.5	2	0|0|0|0	1	1	45	0
JMJD6	NP_115597.3	CHD6	5|4	9	4.5	2	0|0|0|0	1	1	45	0
JMJD6	NP_387506.1	DAP3	4|5	9	4.5	2	0|0|0|0	1	1	45	0
JMJD6	NP_003760.1	SRSF9	3|5	8	4	2	0|0|0|0	1	1	40	0
JMJD6	NP_004520.2	MLLT3	5|3	8	4	2	0|0|0|0	1	1	40	0
JMJD6	NP_057604.1	C9orf78	4|4	8	4	2	0|0|0|0	1	1	40	0
JMJD6	NP_001073901.1	FTO	3|4	7	3.5	2	0|0|0|0	1	1	35	0
JMJD6	NP_055861.3	SETX	5|2	7	3.5	2	0|0|0|0	0.98	1	35	0
JMJD6	NP_060023.1	INO80	3|4	7	3.5	2	0|0|0|0	1	1	35	0
JMJD6	NP_060422.4	PTCD3	2|5	7	3.5	2	0|0|0|0	0.98	1	35	0
JMJD6	NP_060517.1	RBM22	4|3	7	3.5	2	0|0|0|0	1	1	35	0
JMJD6	NP_061944.2	ING3	4|3	7	3.5	2	0|0|0|0	1	1	35	0
JMJD6	NP_075388.2	RSRC2	3|4	7	3.5	2	0|0|0|0	1	1	35	0
JMJD6	NP_443109.2	MED8	3|4	7	3.5	2	0|0|0|0	1	1	35	0
JMJD6	NP_872578.1	MRPS9	3|4	7	3.5	2	0|0|0|0	1	1	35	0
JMJD6	NP_001013865.1	SLTM	3|3	6	3	2	0|0|0|0	0.99	0.99	30	0
JMJD6	NP_001185470.1	ERAP1	3|3	6	3	2	0|0|0|0	0.99	0.99	30	0
JMJD6	NP_001230575.1	CD2BP2	2|4	6	3	2	0|0|0|0	0.98	1	30	0
JMJD6	NP_004640.3	GATD3A	3|3	6	3	2	0|0|0|0	0.99	0.99	30	0
JMJD6	NP_055873.1	VWA8	3|3	6	3	2	0|0|0|0	0.99	0.99	30	0
JMJD6	NP_061118.1	NOP10	3|3	6	3	2	0|0|0|0	0.99	0.99	30	0
JMJD6	NP_064703.1	CCNL1	3|3	6	3	2	0|0|0|0	0.99	0.99	30	0
JMJD6	NP_597814.1	TADA3	3|3	6	3	2	0|0|0|0	0.99	0.99	30	0
JMJD6	NP_612395.2	NAF1	2|4	6	3	2	0|0|0|0	0.98	1	30	0
JMJD6	NP_000994.1	RPLP1	2|3	5	2.5	2	0|0|0|0	0.97	0.99	25	0
JMJD6	NP_001107590.1	NCBP3	2|3	5	2.5	2	0|0|0|0	0.97	0.99	25	0
JMJD6	NP_005474.2	CHAF1A	3|2	5	2.5	2	0|0|0|0	0.97	0.99	25	0
JMJD6	NP_005617.2	SRSF4	3|2	5	2.5	2	0|0|0|0	0.97	0.99	25	0
JMJD6	NP_006812.3	ACOT2	3|2	5	2.5	2	0|0|0|0	0.97	0.99	25	0
JMJD6	NP_055899.2	MRPS27	2|3	5	2.5	2	0|0|0|0	0.97	0.99	25	0
JMJD6	NP_056526.3	BICRA	3|2	5	2.5	2	0|0|0|0	0.97	0.99	25	0
JMJD6	NP_059986.1	RAB39A	3|2	5	2.5	2	0|0|0|0	0.97	0.99	25	0
JMJD6	NP_060230.5	NCAPG2	2|3	5	2.5	2	0|0|0|0	0.97	0.99	25	0
JMJD6	NP_067013.1	PTBP2	2|3	5	2.5	2	0|0|0|0	0.97	0.99	25	0
JMJD6	NP_075447.1	NSD3	3|2	5	2.5	2	0|0|0|0	0.97	0.99	25	0
JMJD6	NP_079131.3	ACTR5	3|2	5	2.5	2	0|0|0|0	0.97	0.99	25	0
JMJD6	NP_115737.1	THOC3	2|3	5	2.5	2	0|0|0|0	0.97	0.99	25	0
JMJD6	NP_689637.3	AMER1	2|3	5	2.5	2	0|0|0|0	0.97	0.99	25	0
JMJD6	NP_001177916.1	SRSF11	29|28	57	28.5	2	9|9|11|10	0.97	0.99	2.92	0.01
JMJD6	NP_001243111.1	ANKRD11	12|10	22	11	2	0|3|0|5	0.9	0.93	5.5	0.01
JMJD6	NP_054878.5	SETD2	10|10	20	10	2	2|0|0|4	0.95	0.95	6.67	0.01
JMJD6	NP_008855.1	SRSF1	10|9	19	9.5	2	0|0|6|0	0.87	0.88	6.33	0.01
JMJD6	NP_060783.3	PBRM1	10|8	18	9	2	0|0|4|3	0.87	0.92	5.14	0.01
JMJD6	NP_958815.1	LUC7L	9|7	16	8	2	0|0|3|0	0.95	0.97	10.67	0.01
JMJD6	NP_057055.2	MRPS7	5|9	14	7	2	2|2|0|0	0.92	1	7	0.01
JMJD6	NP_005111.2	MED12	6|6	12	6	2	0|0|2|0	0.97	0.97	12	0.01
JMJD6	NP_079485.1	EPC1	5|7	12	6	2	0|3|0|0	0.88	0.93	8	0.01
JMJD6	NP_055095.2	DNAJC8	6|5	11	5.5	2	2|0|2|0	0.9	0.94	5.5	0.01
JMJD6	NP_060531.2	PRPF38B	5|5	10	5	2	0|0|0|2	0.93	0.93	10	0.01
JMJD6	NP_000700.1	BCKDHA	4|5	9	4.5	2	0|2|0|0	0.9	0.93	9	0.01
JMJD6	NP_001075028.1	CPSF4	4|5	9	4.5	2	0|0|2|0	0.9	0.93	9	0.01
JMJD6	NP_003669.4	THOC5	5|4	9	4.5	2	0|2|0|0	0.9	0.93	9	0.01
JMJD6	NP_005040.2	PWP2	4|4	8	4	2	0|2|0|0	0.86	0.86	8	0.01
JMJD6	NP_005763.3	RCL1	4|4	8	4	2	2|0|0|0	0.86	0.86	8	0.01
JMJD6	NP_659419.3	ZFC3H1	4|4	8	4	2	0|2|0|0	0.86	0.86	8	0.01
JMJD6	NP_001092287.1	INO80C	2|2	4	2	2	0|0|0|0	0.95	0.95	20	0.01
JMJD6	NP_001257889.1	NOSIP	2|2	4	2	2	0|0|0|0	0.95	0.95	20	0.01
JMJD6	NP_005925.2	MLLT1	2|2	4	2	2	0|0|0|0	0.95	0.95	20	0.01
JMJD6	NP_060085.2	NSMCE4A	2|2	4	2	2	0|0|0|0	0.95	0.95	20	0.01
JMJD6	NP_444252.1	PFN2	2|2	4	2	2	0|0|0|0	0.95	0.95	20	0.01
JMJD6	NP_976029.1	RBPJ	2|2	4	2	2	0|0|0|0	0.95	0.95	20	0.01
JMJD6	NP_005861.2	SAP18	12|12	24	12	2	4|0|6|0	0.86	0.86	4.8	0.02
JMJD6	NP_054722.2	DHX38	9|10	19	9.5	2	0|0|4|4	0.85	0.88	4.75	0.02
JMJD6	NP_057396.1	WBP11	9|8	17	8.5	2	3|3|0|4	0.83	0.91	3.4	0.02
JMJD6	NP_065994.1	CWC22	6|4	10	5	2	0|0|3|0	0.82	0.89	6.67	0.02
JMJD6	NP_116126.3	LMNB2	7|3	10	5	2	2|0|0|0	0.86	0.98	10	0.02
JMJD6	NP_006451.1	HEXIM1	4|5	9	4.5	2	0|0|3|0	0.79	0.83	6	0.02
JMJD6	NP_945327.2	NELFCD	4|5	9	4.5	2	0|0|3|0	0.79	0.83	6	0.02
JMJD6	NP_002433.1	MSI1	3|4	7	3.5	2	0|2|0|0	0.8	0.86	7	0.02
JMJD6	NP_056289.2	SAMHD1	4|3	7	3.5	2	0|0|0|2	0.8	0.86	7	0.02
JMJD6	NP_003893.2	FUBP1	6|10	16	8	2	4|0|0|3	0.75	0.92	4.57	0.03
JMJD6	NP_037367.3	DROSHA	6|4	10	5	2	0|0|4|0	0.73	0.81	5	0.03
JMJD6	NP_001258807.1	KHDRBS1	4|5	9	4.5	2	4|0|0|0	0.7	0.74	4.5	0.03
JMJD6	NP_079353.3	TOE1	5|4	9	4.5	2	0|0|0|4	0.7	0.74	4.5	0.03
JMJD6	NP_001070152.1	UBTF	2|6	8	4	2	0|0|2|0	0.75	0.97	8	0.03
JMJD6	NP_003062.2	HLTF	4|4	8	4	2	0|0|3|0	0.74	0.74	5.33	0.03
JMJD6	NP_056229.2	RPL36	4|4	8	4	2	0|0|3|0	0.74	0.74	5.33	0.03
JMJD6	NP_003578.2	DHX16	3|3	6	3	2	0|0|2|0	0.74	0.74	6	0.03
JMJD6	NP_057085.2	UTP18	3|3	6	3	2	0|0|2|0	0.74	0.74	6	0.03
JMJD6	NP_075068.2	NOL6	2|4	6	3	2	0|0|2|0	0.7	0.86	6	0.03
JMJD6	NP_057417.3	SRRM2	70|64	134	67	2	26|23|25|26	0.69	1	2.68	0.04
JMJD6	NP_001070667.1	SREK1	22|26	48	24	2	10|10|5|9	0.68	0.99	2.82	0.04
JMJD6	NP_001135935.1	DKC1	10|13	23	11.5	2	3|4|4|4	0.68	0.96	3.07	0.04
JMJD6	NP_542937.2	DACH1	4|6	10	5	2	0|0|5|0	0.65	0.76	4	0.04
JMJD6	NP_004220.2	MED14	6|3	9	4.5	2	0|2|2|0	0.67	0.94	4.5	0.04
JMJD6	NP_060633.1	DNAJC17	4|4	8	4	2	2|2|0|0	0.67	0.67	4	0.04
JMJD6	NP_068593.2	MRPS35	3|4	7	3.5	2	0|0|0|3	0.67	0.74	4.67	0.04
JMJD6	NP_001011663.1	PCGF6	2|3	5	2.5	2	2|0|0|0	0.63	0.74	5	0.04
JMJD6	NP_076425.1	MRPS34	3|2	5	2.5	2	0|0|2|0	0.63	0.74	5	0.04
JMJD6	NP_066390.1	HIST1H2AE	21|22	43	21.5	2	15|0|9|0	0.61	0.66	3.58	0.05
JMJD6	NP_115861.1	PPIL3	4|6	10	5	2	2|0|2|2	0.58	0.84	3.33	0.05
JMJD6	NP_060802.1	DDX19A	3|5	8	4	2	4|0|0|0	0.62	0.74	4	0.05
JMJD6	NP_056990.3	TRIM33	3|3	6	3	2	0|0|3|0	0.61	0.61	4	0.05
JMJD6	NP_001007.2	RPS12	2|2	4	2	2	0|0|0|2	0.53	0.53	4	0.06
JMJD6	NP_001713.2	POLR3D	2|2	4	2	2	0|2|0|0	0.53	0.53	4	0.06
JMJD6	NP_003918.1	MBD2	2|2	4	2	2	2|0|0|0	0.53	0.53	4	0.06
JMJD6	NP_112243.1	RAB1B	2|2	4	2	2	0|0|2|0	0.53	0.53	4	0.06
JMJD6	NP_115766.3	NIFK	2|2	4	2	2	0|2|0|0	0.53	0.53	4	0.06
JMJD6	NP_055644.2	DDX46	147|155	302	151	2	51|59|66|58	0.52	1	2.58	0.07
JMJD6	NP_061832.2	DAZAP1	3|2	5	2.5	2	0|0|3|0	0.5	0.61	3.33	0.07
JMJD6	NP_001128717.1	TCOF1	68|163	231	115.5	2	31|21|45|30	0.5	1	3.64	0.08
JMJD6	NP_277021.1	CDK11B	0|20	20	10	2	0|0|0|0	0.5	1	100	0.08
JMJD6	NP_001135417.1	ACTA2	10|0	10	5	2	0|0|0|0	0.5	1	50	0.08
JMJD6	NP_005311.1	HIST1H1D	0|10	10	5	2	0|0|0|0	0.5	1	50	0.08
JMJD6	NP_001116835.1	RGPD6	0|6	6	3	2	0|0|0|0	0.5	1	30	0.08
JMJD6	NP_001036068.1	KDM5A	5|0	5	2.5	2	0|0|0|0	0.5	1	25	0.08
JMJD6	NP_056240.2	POLR1A	0|5	5	2.5	2	0|0|0|0	0.5	1	25	0.08
JMJD6	NP_001139197.1	LYAR	0|4	4	2	2	0|0|0|0	0.5	1	20	0.09
JMJD6	NP_057143.1	PPIL1	0|4	4	2	2	0|0|0|0	0.5	1	20	0.09
JMJD6	NP_115551.2	UTP15	4|0	4	2	2	0|0|0|0	0.5	1	20	0.09
JMJD6	NP_000296.2	PON2	0|3	3	1.5	2	0|0|0|0	0.5	0.99	15	0.1
JMJD6	NP_001131076.1	POLR1B	0|3	3	1.5	2	0|0|0|0	0.5	0.99	15	0.1
JMJD6	NP_001231931.1	NFIC	3|0	3	1.5	2	0|0|0|0	0.5	0.99	15	0.1
JMJD6	NP_001243439.1	SSBP1	3|0	3	1.5	2	0|0|0|0	0.5	0.99	15	0.1
JMJD6	NP_001315.1	CSTF1	0|3	3	1.5	2	0|0|0|0	0.5	0.99	15	0.1
JMJD6	NP_001967.3	ENO3	0|3	3	1.5	2	0|0|0|0	0.5	0.99	15	0.1
JMJD6	NP_001981.2	EYA3	3|0	3	1.5	2	0|0|0|0	0.5	0.99	15	0.1
JMJD6	NP_002119.1	HMGB1	0|3	3	1.5	2	0|0|0|0	0.5	0.99	15	0.1
JMJD6	NP_003100.1	SP1	0|3	3	1.5	2	0|0|0|0	0.5	0.99	15	0.1
JMJD6	NP_003696.2	SLC25A12	0|3	3	1.5	2	0|0|0|0	0.5	0.99	15	0.1
JMJD6	NP_004260.2	MED27	0|3	3	1.5	2	0|0|0|0	0.5	0.99	15	0.1
JMJD6	NP_004443.3	ESRRB	3|0	3	1.5	2	0|0|0|0	0.5	0.99	15	0.1
JMJD6	NP_005528.3	ING1	3|0	3	1.5	2	0|0|0|0	0.5	0.99	15	0.1
JMJD6	NP_005697.2	TSSC4	0|3	3	1.5	2	0|0|0|0	0.5	0.99	15	0.1
JMJD6	NP_055829.2	RBM34	0|3	3	1.5	2	0|0|0|0	0.5	0.99	15	0.1
JMJD6	NP_056140.1	ICE1	0|3	3	1.5	2	0|0|0|0	0.5	0.99	15	0.1
JMJD6	NP_056157.1	PPWD1	3|0	3	1.5	2	0|0|0|0	0.5	0.99	15	0.1
JMJD6	NP_060481.3	ARGLU1	0|3	3	1.5	2	0|0|0|0	0.5	0.99	15	0.1
JMJD6	NP_060764.3	CWF19L1	0|3	3	1.5	2	0|0|0|0	0.5	0.99	15	0.1
JMJD6	NP_071935.1	POLR1E	0|3	3	1.5	2	0|0|0|0	0.5	0.99	15	0.1
JMJD6	NP_079160.1	L2HGDH	0|3	3	1.5	2	0|0|0|0	0.5	0.99	15	0.1
JMJD6	NP_542781.3	SRSF12	0|3	3	1.5	2	0|0|0|0	0.5	0.99	15	0.1
JMJD6	NP_620162.1	TAMM41	0|3	3	1.5	2	0|0|0|0	0.5	0.99	15	0.1
JMJD6	NP_932157.1	PHC2	0|3	3	1.5	2	0|0|0|0	0.5	0.99	15	0.1
JMJD6	NP_940983.2	ZC3H6	3|0	3	1.5	2	0|0|0|0	0.5	0.99	15	0.1
JMJD6	NP_997053.1	SYF2	0|3	3	1.5	2	0|0|0|0	0.5	0.99	15	0.1
JMJD6	NP_060495.2	GPATCH1	44|40	84	42	2	16|16|18|15	0.49	0.91	2.58	0.13
JMJD6	NP_002096.1	H2AFX	25|0	25	12.5	2	0|0|9|0	0.49	0.98	5.56	0.13
JMJD6	NP_000978.1	RPL26	0|2	2	1	2	0|0|0|0	0.48	0.95	10	0.14
JMJD6	NP_001011537.2	FYTTD1	2|0	2	1	2	0|0|0|0	0.48	0.95	10	0.14
JMJD6	NP_001035526.1	YARS2	2|0	2	1	2	0|0|0|0	0.48	0.95	10	0.14
JMJD6	NP_001128181.1	DEK	0|2	2	1	2	0|0|0|0	0.48	0.95	10	0.14
JMJD6	NP_001129507.1	TRMT1	0|2	2	1	2	0|0|0|0	0.48	0.95	10	0.14
JMJD6	NP_001180395.1	KANSL1	2|0	2	1	2	0|0|0|0	0.48	0.95	10	0.14
JMJD6	NP_001182555.1	MLLT10	2|0	2	1	2	0|0|0|0	0.48	0.95	10	0.14
JMJD6	NP_001228.1	CCNA2	0|2	2	1	2	0|0|0|0	0.48	0.95	10	0.14
JMJD6	NP_001243092.1	BIRC2	2|0	2	1	2	0|0|0|0	0.48	0.95	10	0.14
JMJD6	NP_001555.1	ING2	2|0	2	1	2	0|0|0|0	0.48	0.95	10	0.14
JMJD6	NP_001600.1	ACADSB	0|2	2	1	2	0|0|0|0	0.48	0.95	10	0.14
JMJD6	NP_002038.2	GARS	2|0	2	1	2	0|0|0|0	0.48	0.95	10	0.14
JMJD6	NP_002107.3	HLA-A	2|0	2	1	2	0|0|0|0	0.48	0.95	10	0.14
JMJD6	NP_002487.1	NDUFS8	0|2	2	1	2	0|0|0|0	0.48	0.95	10	0.14
JMJD6	NP_002504.2	NME3	0|2	2	1	2	0|0|0|0	0.48	0.95	10	0.14
JMJD6	NP_002858.2	RAB3B	2|0	2	1	2	0|0|0|0	0.48	0.95	10	0.14
JMJD6	NP_003357.2	UQCRC2	2|0	2	1	2	0|0|0|0	0.48	0.95	10	0.14
JMJD6	NP_004505.2	FOXK2	0|2	2	1	2	0|0|0|0	0.48	0.95	10	0.14
JMJD6	NP_004695.1	RRP9	2|0	2	1	2	0|0|0|0	0.48	0.95	10	0.14
JMJD6	NP_005821.2	MRPS31	2|0	2	1	2	0|0|0|0	0.48	0.95	10	0.14
JMJD6	NP_005860.2	CWC27	2|0	2	1	2	0|0|0|0	0.48	0.95	10	0.14
JMJD6	NP_006459.3	POLR3C	2|0	2	1	2	0|0|0|0	0.48	0.95	10	0.14
JMJD6	NP_006818.3	TMED10	0|2	2	1	2	0|0|0|0	0.48	0.95	10	0.14
JMJD6	NP_006822.1	CLP1	2|0	2	1	2	0|0|0|0	0.48	0.95	10	0.14
JMJD6	NP_008974.5	KRR1	2|0	2	1	2	0|0|0|0	0.48	0.95	10	0.14
JMJD6	NP_036231.1	CD3EAP	0|2	2	1	2	0|0|0|0	0.48	0.95	10	0.14
JMJD6	NP_055299.1	MOCS3	0|2	2	1	2	0|0|0|0	0.48	0.95	10	0.14
JMJD6	NP_055496.2	DHX34	0|2	2	1	2	0|0|0|0	0.48	0.95	10	0.14
JMJD6	NP_055578.2	MRPL19	0|2	2	1	2	0|0|0|0	0.48	0.95	10	0.14
JMJD6	NP_055693.4	PUM3	2|0	2	1	2	0|0|0|0	0.48	0.95	10	0.14
JMJD6	NP_055965.1	RFTN1	0|2	2	1	2	0|0|0|0	0.48	0.95	10	0.14
JMJD6	NP_056349.1	ZZZ3	0|2	2	1	2	0|0|0|0	0.48	0.95	10	0.14
JMJD6	NP_057302.1	POLK	0|2	2	1	2	0|0|0|0	0.48	0.95	10	0.14
JMJD6	NP_060113.2	MBTD1	0|2	2	1	2	0|0|0|0	0.48	0.95	10	0.14
JMJD6	NP_065700.1	CBX8	2|0	2	1	2	0|0|0|0	0.48	0.95	10	0.14
JMJD6	NP_066288.2	DEAF1	2|0	2	1	2	0|0|0|0	0.48	0.95	10	0.14
JMJD6	NP_068756.2	EEFSEC	0|2	2	1	2	0|0|0|0	0.48	0.95	10	0.14
JMJD6	NP_079152.3	COQ8B	2|0	2	1	2	0|0|0|0	0.48	0.95	10	0.14
JMJD6	NP_085134.1	SLC25A21	2|0	2	1	2	0|0|0|0	0.48	0.95	10	0.14
JMJD6	NP_113601.2	CECR2	0|2	2	1	2	0|0|0|0	0.48	0.95	10	0.14
JMJD6	NP_115661.1	MRI1	0|2	2	1	2	0|0|0|0	0.48	0.95	10	0.14
JMJD6	NP_149061.1	HDHD5	2|0	2	1	2	0|0|0|0	0.48	0.95	10	0.14
JMJD6	NP_612403.2	HNRNPLL	0|2	2	1	2	0|0|0|0	0.48	0.95	10	0.14
JMJD6	NP_653168.2	ANGEL2	0|2	2	1	2	0|0|0|0	0.48	0.95	10	0.14
JMJD6	NP_683696.2	FOXP2	0|2	2	1	2	0|0|0|0	0.48	0.95	10	0.14
JMJD6	NP_689799.3	USP54	2|0	2	1	2	0|0|0|0	0.48	0.95	10	0.14
JMJD6	NP_742034.1	RDH10	0|2	2	1	2	0|0|0|0	0.48	0.95	10	0.14
JMJD6	NP_775882.2	FAM98B	0|2	2	1	2	0|0|0|0	0.48	0.95	10	0.14
JMJD6	NP_776158.2	TENT2	0|2	2	1	2	0|0|0|0	0.48	0.95	10	0.14
JMJD6	NP_783313.1	NDUFA11	2|0	2	1	2	0|0|0|0	0.48	0.95	10	0.14
JMJD6	NP_996806.2	YY2	2|0	2	1	2	0|0|0|0	0.48	0.95	10	0.14
JMJD6	NP_997215.1	ERICH1	2|0	2	1	2	0|0|0|0	0.48	0.95	10	0.14
JMJD6	NP_734466.1	HIST1H2AA	0|23	23	11.5	2	0|21|0|0	0.43	0.85	2.19	0.21
JMJD6	NP_003277.1	TOP1	8|8	16	8	2	4|2|5|0	0.43	0.43	2.91	0.21
JMJD6	NP_940869.2	RSBN1L	4|10	14	7	2	3|2|3|3	0.47	0.93	2.55	0.21
JMJD6	NP_056969.2	PCF11	6|6	12	6	2	0|4|0|4	0.43	0.43	3	0.21
JMJD6	NP_056422.2	CHTOP	3|5	8	4	2	0|3|2|0	0.47	0.69	3.2	0.21
JMJD6	NP_001026902.1	YTHDC1	2|2	4	2	2	0|0|3|0	0.4	0.4	2.67	0.21
JMJD6	NP_004883.3	SEC22B	2|2	4	2	2	0|0|3|0	0.4	0.4	2.67	0.21
JMJD6	NP_057185.1	NIP7	4|0	4	2	2	2|0|0|0	0.43	0.86	4	0.21
JMJD6	NP_680480.1	PPIL2	0|4	4	2	2	0|2|0|0	0.43	0.86	4	0.21
JMJD6	NP_003904.3	PRPF4B	21|19	40	20	2	11|7|6|7	0.39	0.65	2.58	0.22
JMJD6	NP_473357.1	SRSF10	5|6	11	5.5	2	2|2|2|2	0.39	0.54	2.75	0.22
JMJD6	NP_001958.2	EIF4A2	9|0	9	4.5	2	0|0|0|9	0.37	0.74	2	0.22
JMJD6	NP_005460.2	ACOT8	3|3	6	3	2	0|2|2|0	0.4	0.4	3	0.22
JMJD6	NP_061910.1	EXOSC4	3|3	6	3	2	2|0|0|2	0.4	0.4	3	0.22
JMJD6	NP_000159.3	GLI3	0|3	3	1.5	2	0|0|2|0	0.37	0.74	3	0.22
JMJD6	NP_001177808.1	ORC4	3|0	3	1.5	2	0|2|0|0	0.37	0.74	3	0.22
JMJD6	NP_005504.2	GTF2E1	3|0	3	1.5	2	0|0|2|0	0.37	0.74	3	0.22
JMJD6	NP_065101.1	UTP3	3|0	3	1.5	2	2|0|0|0	0.37	0.74	3	0.22
JMJD6	NP_002660.1	PLRG1	14|17	31	15.5	2	9|3|6|7	0.31	0.6	2.48	0.23
JMJD6	NP_057558.3	CCDC174	8|6	14	7	2	3|0|4|4	0.32	0.54	2.55	0.23
JMJD6	NP_003843.3	TRIM24	7|4	11	5.5	2	0|2|4|3	0.33	0.62	2.44	0.23
JMJD6	NP_066014.1	MOV10	7|4	11	5.5	2	5|3|0|0	0.36	0.61	2.75	0.23
JMJD6	NP_060842.3	LRIF1	3|6	9	4.5	2	0|2|0|5	0.33	0.57	2.57	0.23
JMJD6	NP_009143.1	RNF2	3|5	8	4	2	0|3|3|0	0.34	0.54	2.67	0.23
JMJD6	NP_689912.2	SENP5	4|4	8	4	2	2|0|0|4	0.33	0.33	2.67	0.23
JMJD6	NP_061029.2	GPALPP1	4|3	7	3.5	2	0|0|6|0	0.32	0.42	2.33	0.23
JMJD6	NP_003178.1	TAF9	6|0	6	3	2	0|0|6|0	0.35	0.71	2	0.23
JMJD6	NP_000225.1	LIG1	0|4	4	2	2	0|2|0|2	0.34	0.67	2	0.23
JMJD6	NP_003950.1	HIP1R	0|3	3	1.5	2	0|0|0|3	0.3	0.61	2	0.23
JMJD6	NP_004710.2	SCAF11	0|3	3	1.5	2	0|0|3|0	0.3	0.61	2	0.23
JMJD6	NP_060945.2	TMEM165	0|3	3	1.5	2	3|0|0|0	0.3	0.61	2	0.23
JMJD6	NP_958357.1	ZNF644	3|0	3	1.5	2	3|0|0|0	0.3	0.61	2	0.23
JMJD6	NP_002680.2	POLA2	7|7	14	7	2	2|3|2|4	0.27	0.27	2.55	0.24
JMJD6	NP_003067.3	SMARCD1	6|6	12	6	2	0|5|0|4	0.29	0.29	2.67	0.24
JMJD6	NP_003288.2	NR2C1	2|4	6	3	2	2|0|3|0	0.28	0.48	2.4	0.24
JMJD6	NP_006700.3	EHMT2	0|6	6	3	2	3|0|2|3	0.27	0.54	1.5	0.24
JMJD6	NP_061915.2	PUS7	0|6	6	3	2	0|3|4|0	0.29	0.58	1.71	0.24
JMJD6	NP_932343.1	C1orf52	2|3	5	2.5	2	0|2|0|2	0.28	0.4	2.5	0.24
JMJD6	NP_001130026.1	TLK1	4|0	4	2	2	0|0|5|0	0.28	0.55	1.6	0.24
JMJD6	NP_000301.1	PPT1	0|2	2	1	2	2|0|0|0	0.26	0.53	2	0.24
JMJD6	NP_001091059.1	RPP38	2|0	2	1	2	0|0|0|2	0.26	0.53	2	0.24
JMJD6	NP_001093422.2	ITPR1	2|0	2	1	2	0|0|0|2	0.26	0.53	2	0.24
JMJD6	NP_001121901.1	SMARCAD1	0|2	2	1	2	0|0|2|0	0.26	0.53	2	0.24
JMJD6	NP_001161461.1	PQBP1	0|2	2	1	2	0|0|2|0	0.26	0.53	2	0.24
JMJD6	NP_001186084.1	KAT7	0|2	2	1	2	0|0|0|2	0.26	0.53	2	0.24
JMJD6	NP_002703.1	PPP1R7	0|2	2	1	2	0|0|0|2	0.26	0.53	2	0.24
JMJD6	NP_003125.3	SRP14	0|2	2	1	2	2|0|0|0	0.26	0.53	2	0.24
JMJD6	NP_005490.1	UBA2	0|2	2	1	2	2|0|0|0	0.26	0.53	2	0.24
JMJD6	NP_005717.3	TSFM	2|0	2	1	2	0|0|0|2	0.26	0.53	2	0.24
JMJD6	NP_006342.2	TIMM44	0|2	2	1	2	0|0|2|0	0.26	0.53	2	0.24
JMJD6	NP_006521.1	YEATS4	2|0	2	1	2	2|0|0|0	0.26	0.53	2	0.24
JMJD6	NP_006584.1	TBR1	2|0	2	1	2	0|0|0|2	0.26	0.53	2	0.24
JMJD6	NP_054765.1	MRPS18B	2|0	2	1	2	2|0|0|0	0.26	0.53	2	0.24
JMJD6	NP_054902.1	DYNLRB1	2|0	2	1	2	2|0|0|0	0.26	0.53	2	0.24
JMJD6	NP_066963.2	KDM6A	0|2	2	1	2	0|0|2|0	0.26	0.53	2	0.24
JMJD6	NP_149124.3	CNP	0|2	2	1	2	0|0|2|0	0.26	0.53	2	0.24
JMJD6	NP_689706.2	ZNF362	2|0	2	1	2	0|0|0|2	0.26	0.53	2	0.24
JMJD6	NP_892029.2	TRMT2A	2|0	2	1	2	0|0|0|2	0.26	0.53	2	0.24
JMJD6	NP_001129206.1	ZNF384	5|7	12	6	2	3|3|0|4	0.26	0.47	2.4	0.26
JMJD6	NP_001135822.1	THOC6	6|5	11	5.5	2	3|4|0|2	0.23	0.34	2.44	0.26
JMJD6	NP_002959.2	SALL1	0|4	4	2	2	3|0|2|0	0.24	0.48	1.6	0.26
JMJD6	NP_001078823.1	MORC4	3|0	3	1.5	2	4|0|0|0	0.25	0.49	1.5	0.26
JMJD6	NP_055984.1	RRS1	8|8	16	8	2	4|4|2|3	0.21	0.21	2.46	0.27
JMJD6	NP_002258.2	KPNA3	4|3	7	3.5	2	0|3|0|3	0.23	0.32	2.33	0.27
JMJD6	NP_065190.2	THAP11	3|4	7	3.5	2	0|2|2|2	0.22	0.32	2.33	0.27
JMJD6	NP_056290.3	FAM98A	3|0	3	1.5	2	0|2|0|2	0.2	0.4	1.5	0.27
JMJD6	NP_068766.1	SRR	0|3	3	1.5	2	0|2|0|2	0.2	0.4	1.5	0.27
JMJD6	NP_073570.1	SMAP2	0|3	3	1.5	2	0|2|2|0	0.2	0.4	1.5	0.27
JMJD6	NP_001229956.1	AKT2	0|2	2	1	2	0|3|0|0	0.2	0.4	1.33	0.27
JMJD6	NP_006744.2	SURF6	2|0	2	1	2	0|0|3|0	0.2	0.4	1.33	0.27
JMJD6	NP_001153575.1	ZC3H14	10|13	23	11.5	2	7|3|5|5	0.18	0.35	2.3	0.28
JMJD6	NP_060653.3	SBNO1	8|8	16	8	2	0|5|4|4	0.18	0.18	2.46	0.28
JMJD6	NP_001003694.1	BRPF1	6|4	10	5	2	4|0|3|2	0.19	0.34	2.22	0.28
JMJD6	NP_001127891.1	CDC7	3|2	5	2.5	2	0|3|0|2	0.17	0.25	2	0.28
JMJD6	NP_055323.2	APOBEC3C	3|2	5	2.5	2	3|0|0|2	0.17	0.25	2	0.28
JMJD6	NP_056123.2	FNBP4	0|5	5	2.5	2	3|0|4|0	0.19	0.38	1.43	0.28
JMJD6	NP_219482.1	ZNF622	3|2	5	2.5	2	2|0|3|0	0.17	0.25	2	0.28
JMJD6	NP_001092047.1	RPL31	3|0	3	1.5	2	0|0|5|0	0.18	0.35	1.2	0.28
JMJD6	NP_060439.2	IWS1	0|3	3	1.5	2	0|0|5|0	0.18	0.35	1.2	0.28
JMJD6	NP_001182375.1	SRSF7	8|11	19	9.5	2	4|4|5|4	0.17	0.32	2.24	0.29
JMJD6	NP_001185619.1	PPAN-P2RY11	5|4	9	4.5	2	3|3|2|0	0.17	0.25	2.25	0.29
JMJD6	NP_077295.1	C1orf35	5|4	9	4.5	2	3|3|0|2	0.17	0.25	2.25	0.29
JMJD6	NP_006315.1	CFDP1	3|5	8	4	2	0|0|4|4	0.14	0.24	2	0.29
JMJD6	NP_060533.2	HELLS	3|5	8	4	2	3|0|0|5	0.14	0.25	2	0.29
JMJD6	NP_001258625.1	ABCB7	3|3	6	3	2	0|3|0|3	0.13	0.13	2	0.29
JMJD6	NP_003161.2	SUPT6H	0|6	6	3	2	5|4|0|0	0.15	0.29	1.33	0.29
JMJD6	NP_006223.2	POLR2H	3|3	6	3	2	0|3|3|0	0.13	0.13	2	0.29
JMJD6	NP_073616.6	DDX31	3|3	6	3	2	3|0|0|3	0.13	0.13	2	0.29
JMJD6	NP_001186190.1	UCHL5	2|2	4	2	2	2|0|0|2	0.16	0.16	2	0.29
JMJD6	NP_001311.3	CSNK2B	0|4	4	2	2	3|3|0|0	0.16	0.32	1.33	0.29
JMJD6	NP_003394.1	YY1	0|4	4	2	2	0|0|4|2	0.16	0.33	1.33	0.29
JMJD6	NP_065752.1	ISY1	0|4	4	2	2	0|0|7|0	0.14	0.28	1.14	0.29
JMJD6	NP_066953.1	PPIA	2|2	4	2	2	0|2|0|2	0.16	0.16	2	0.29
JMJD6	NP_115544.1	WDR75	2|2	4	2	2	2|0|0|2	0.16	0.16	2	0.29
JMJD6	NP_059133.1	CPSF2	24|19	43	21.5	2	10|13|6|9	0.12	0.23	2.26	0.3
JMJD6	NP_003080.2	SNRNP70	8|10	18	9	2	0|2|11|2	0.13	0.21	2.4	0.3
JMJD6	NP_001137307.1	NFRKB	5|5	10	5	2	3|2|4|0	0.13	0.13	2.22	0.3
JMJD6	NP_062826.2	METTL3	2|5	7	3.5	2	5|0|0|3	0.13	0.25	1.75	0.3
JMJD6	NP_005849.1	AKAP8	3|0	3	1.5	2	3|0|2|0	0.12	0.25	1.2	0.3
JMJD6	NP_002477.1	NCBP1	12|15	27	13.5	2	4|7|8|5	0.11	0.21	2.25	0.31
JMJD6	NP_036357.1	NUBP2	7|6	13	6.5	2	4|4|4|0	0.09	0.13	2.17	0.31
JMJD6	NP_005398.1	SALL2	4|5	9	4.5	2	4|0|5|0	0.1	0.14	2	0.31
JMJD6	NP_006704.3	SUB1	4|5	9	4.5	2	0|0|5|4	0.1	0.14	2	0.31
JMJD6	NP_055445.2	ZNF592	5|4	9	4.5	2	0|4|0|5	0.1	0.14	2	0.31
JMJD6	NP_064507.3	KCMF1	4|3	7	3.5	2	2|3|0|2	0.11	0.17	2	0.31
JMJD6	NP_065798.2	ZNF608	2|4	6	3	2	3|0|4|0	0.11	0.19	1.71	0.31
JMJD6	NP_852133.1	EIF6	3|3	6	3	2	2|2|0|2	0.11	0.11	2	0.31
JMJD6	NP_077005.2	WDR18	3|2	5	2.5	2	0|0|4|2	0.1	0.15	1.67	0.31
JMJD6	NP_079170.2	NOL10	4|5	9	4.5	2	3|0|2|4	0.08	0.13	2	0.32
JMJD6	NP_001262.3	CHD2	3|5	8	4	2	0|4|0|5	0.08	0.14	1.78	0.32
JMJD6	NP_003901.2	BUD31	4|4	8	4	2	2|3|0|3	0.08	0.08	2	0.32
JMJD6	NP_079033.4	EHMT1	2|5	7	3.5	2	3|0|6|0	0.08	0.15	1.56	0.32
JMJD6	NP_001790.1	CDK7	2|2	4	2	2	0|2|3|0	0.09	0.09	1.6	0.32
JMJD6	NP_057267.2	MRTO4	2|2	4	2	2	2|0|3|0	0.09	0.09	1.6	0.32
JMJD6	NP_001243323.1	NOL8	0|2	2	1	2	0|2|2|0	0.08	0.16	1	0.32
JMJD6	NP_001803.2	CENPC	0|2	2	1	2	0|2|0|2	0.08	0.16	1	0.32
JMJD6	NP_073589.4	ZNF574	0|2	2	1	2	2|0|0|2	0.08	0.16	1	0.32
JMJD6	NP_006416.3	SLU7	14|11	25	12.5	2	5|5|9|4	0.07	0.14	2.17	0.33
JMJD6	NP_006653.2	SRCAP	14|11	25	12.5	2	7|6|5|5	0.07	0.14	2.17	0.33
JMJD6	NP_055238.1	AFF4	8|10	18	9	2	4|4|6|3	0.06	0.12	2.12	0.33
JMJD6	NP_001186793.1	BCL2L2-PABPN1	5|3	8	4	2	4|3|0|2	0.07	0.13	1.78	0.33
JMJD6	NP_037425.1	TRA2A	3|5	8	4	2	2|2|2|3	0.07	0.13	1.78	0.33
JMJD6	NP_005794.1	FLOT1	4|3	7	3.5	2	0|4|0|4	0.07	0.1	1.75	0.33
JMJD6	NP_071350.2	VIPAS39	5|2	7	3.5	2	2|4|0|3	0.06	0.13	1.56	0.33
JMJD6	NP_597709.2	RAVER1	2|5	7	3.5	2	2|3|2|2	0.06	0.13	1.56	0.33
JMJD6	NP_001129665.1	FASTKD2	2|3	5	2.5	2	0|2|2|2	0.07	0.11	1.67	0.33
JMJD6	NP_001654.1	ARF6	3|2	5	2.5	2	2|0|2|2	0.07	0.11	1.67	0.33
JMJD6	NP_005021.2	PLK1	3|2	5	2.5	2	2|2|0|2	0.07	0.11	1.67	0.33
JMJD6	NP_006517.1	ZNF217	0|3	3	1.5	2	0|2|4|0	0.07	0.15	1	0.33
JMJD6	NP_001138916.1	SCAF4	10|6	16	8	2	4|4|5|4	0.06	0.12	1.88	0.34
JMJD6	NP_031393.2	RALY	8|8	16	8	2	6|2|3|4	0.05	0.05	2.13	0.34
JMJD6	NP_620147.1	LEO1	5|6	11	5.5	2	4|0|5|2	0.06	0.09	2	0.34
JMJD6	NP_550433.1	UNG	5|5	10	5	2	3|4|0|3	0.06	0.06	2	0.34
JMJD6	NP_001108488.1	KANSL3	3|4	7	3.5	2	2|3|0|3	0.05	0.08	1.75	0.34
JMJD6	NP_001167455.1	BRD7	4|3	7	3.5	2	3|2|0|3	0.05	0.08	1.75	0.34
JMJD6	NP_001193962.1	RNF40	0|6	6	3	2	2|4|2|3	0.05	0.09	1.09	0.34
JMJD6	NP_003642.3	YBX3	0|6	6	3	2	6|0|5|0	0.05	0.1	1.09	0.34
JMJD6	NP_006388.2	RNASEH2A	3|0	3	1.5	2	2|0|2|2	0.06	0.11	1	0.34
JMJD6	NP_056445.3	EPC2	0|3	3	1.5	2	2|2|0|2	0.06	0.11	1	0.34
JMJD6	NP_073210.1	ESS2	0|3	3	1.5	2	2|2|0|2	0.06	0.11	1	0.34
JMJD6	NP_001002909.1	GPATCH8	13|16	29	14.5	2	6|5|8|8	0.04	0.08	2.15	0.35
JMJD6	NP_001164633.1	ZMYM3	5|7	12	6	2	3|2|5|3	0.04	0.07	1.85	0.35
JMJD6	NP_115708.1	WDR83	6|6	12	6	2	2|2|5|3	0.04	0.04	2	0.35
JMJD6	NP_075384.3	KRI1	4|2	6	3	2	0|2|4|2	0.04	0.08	1.5	0.35
JMJD6	NP_001191786.1	ELOC	0|4	4	2	2	3|0|3|2	0.04	0.08	1	0.35
JMJD6	NP_005928.2	MLLT6	4|0	4	2	2	3|2|0|3	0.04	0.08	1	0.35
JMJD6	NP_037414.3	UHRF1	0|3	3	1.5	2	0|5|0|2	0.04	0.08	0.86	0.35
JMJD6	NP_003085.1	SNRPE	0|2	2	1	2	0|0|3|2	0.04	0.09	0.8	0.35
JMJD6	NP_005724.1	KIF20A	0|2	2	1	2	0|2|0|3	0.04	0.09	0.8	0.35
JMJD6	NP_057118.1	MRPS2	0|2	2	1	2	2|0|3|0	0.04	0.09	0.8	0.35
JMJD6	NP_149073.1	SARNP	2|0	2	1	2	0|2|3|0	0.04	0.09	0.8	0.35
JMJD6	NP_742103.1	EYA4	0|2	2	1	2	0|2|0|3	0.04	0.09	0.8	0.35
JMJD6	NP_861448.2	TMTC3	0|2	2	1	2	3|2|0|0	0.04	0.09	0.8	0.35
JMJD6	NP_919268.1	SASS6	2|0	2	1	2	3|0|2|0	0.04	0.09	0.8	0.35
JMJD6	NP_112577.1	SF3B5	7|7	14	7	2	5|3|2|4	0.03	0.03	2	0.36
JMJD6	NP_000981.1	RPL27A	6|5	11	5.5	2	2|3|4|3	0.03	0.04	1.83	0.36
JMJD6	NP_858058.1	OGT	6|5	11	5.5	2	3|2|2|5	0.03	0.04	1.83	0.36
JMJD6	NP_001017420.1	ESCO2	2|3	5	2.5	2	2|3|2|0	0.03	0.05	1.43	0.36
JMJD6	NP_001165980.1	SATB2	2|3	5	2.5	2	2|2|0|3	0.03	0.05	1.43	0.36
JMJD6	NP_002904.3	RFC1	12|11	23	11.5	2	3|2|9|7	0.02	0.03	2.19	0.37
JMJD6	NP_055082.1	C11orf58	8|9	17	8.5	2	4|6|3|4	0.02	0.03	2	0.37
JMJD6	NP_036336.2	GTF3C4	5|8	13	6.5	2	2|3|4|6	0.02	0.05	1.73	0.37
JMJD6	NP_000050.2	BRCA2	6|3	9	4.5	2	0|3|6|3	0.02	0.04	1.5	0.37
JMJD6	NP_115612.4	USP48	5|4	9	4.5	2	2|0|3|6	0.02	0.03	1.64	0.37
JMJD6	NP_060102.1	CDKN2AIP	4|3	7	3.5	2	4|0|3|2	0.02	0.04	1.56	0.37
JMJD6	NP_003983.2	CLK3	3|3	6	3	2	0|3|2|3	0.02	0.02	1.5	0.37
JMJD6	NP_004163.3	SLC1A3	0|3	3	1.5	2	2|3|0|2	0.03	0.05	0.86	0.37
JMJD6	NP_004499.2	IDI1	0|3	3	1.5	2	0|3|2|2	0.03	0.05	0.86	0.37
JMJD6	NP_067064.2	WIZ	0|3	3	1.5	2	0|2|3|2	0.03	0.05	0.86	0.37
JMJD6	NP_001093109.1	ZNF146	0|2	2	1	2	0|4|0|2	0.02	0.04	0.67	0.37
JMJD6	NP_003964.3	RPL14	2|0	2	1	2	2|0|4|0	0.02	0.04	0.67	0.37
JMJD6	NP_006363.4	SYNCRIP	11|16	27	13.5	2	7|9|4|8	0.02	0.04	1.93	0.38
JMJD6	NP_004746.2	RPS6KA5	6|11	17	8.5	2	5|3|6|6	0.02	0.04	1.7	0.38
JMJD6	NP_001091896.1	SMARCD2	7|9	16	8	2	6|4|3|4	0.02	0.03	1.88	0.38
JMJD6	NP_006582.1	POLD3	6|7	13	6.5	2	4|2|4|4	0.02	0.03	1.86	0.38
JMJD6	NP_612366.1	MCU	7|5	12	6	2	5|3|2|4	0.02	0.03	1.71	0.38
JMJD6	NP_056386.2	SENP6	0|4	4	2	2	0|3|4|2	0.02	0.04	0.89	0.38
JMJD6	NP_055857.1	ZNF609	0|3	3	1.5	2	3|0|5|0	0.02	0.03	0.75	0.38
JMJD6	NP_065937.1	USP28	0|3	3	1.5	2	0|0|3|5	0.02	0.03	0.75	0.38
JMJD6	NP_057049.5	NDUFA13	2|0	2	1	2	0|3|0|3	0.02	0.04	0.67	0.38
JMJD6	NP_060352.1	CLN6	2|0	2	1	2	3|3|0|0	0.02	0.04	0.67	0.38
JMJD6	NP_060899.2	BDP1	0|2	2	1	2	0|3|0|3	0.02	0.04	0.67	0.38
JMJD6	NP_116071.2	FOXP1	7|8	15	7.5	2	4|4|4|4	0.01	0.02	1.88	0.39
JMJD6	NP_057733.2	ESF1	5|7	12	6	2	0|4|6|4	0.02	0.03	1.71	0.39
JMJD6	NP_001177255.1	DGCR8	5|3	8	4	2	4|2|0|5	0.02	0.03	1.45	0.39
JMJD6	NP_005383.3	PHF2	3|5	8	4	2	2|4|0|5	0.02	0.03	1.45	0.39
JMJD6	NP_055475.2	PHF14	4|4	8	4	2	3|2|3|2	0.02	0.02	1.6	0.39
JMJD6	NP_061973.1	DMAP1	4|4	8	4	2	3|2|3|2	0.02	0.02	1.6	0.39
JMJD6	NP_954592.1	CARM1	4|4	8	4	2	3|4|0|3	0.02	0.02	1.6	0.39
JMJD6	NP_001172005.1	FMR1	3|3	6	3	2	5|0|4|0	0.02	0.02	1.33	0.39
JMJD6	NP_001020.2	RPS26	0|5	5	2.5	2	3|4|2|2	0.01	0.03	0.91	0.39
JMJD6	NP_001531.1	HSPB1	2|2	4	2	2	2|0|3|2	0.01	0.01	1.14	0.39
JMJD6	NP_075044.2	BCL11A	2|2	4	2	2	3|2|0|2	0.01	0.01	1.14	0.39
JMJD6	NP_078894.2	NLRX1	2|2	4	2	2	0|2|2|3	0.01	0.01	1.14	0.39
JMJD6	NP_937818.1	NME1	3|0	3	1.5	2	0|0|9|0	0.01	0.03	0.67	0.39
JMJD6	NP_001165124.1	ZEB2	0|2	2	1	2	0|0|7|0	0.02	0.03	0.57	0.39
JMJD6	NP_005484.2	RANBP9	0|2	2	1	2	0|2|2|2	0.02	0.03	0.67	0.39
JMJD6	NP_115814.1	L3MBTL3	2|0	2	1	2	0|2|2|2	0.02	0.03	0.67	0.39
JMJD6	NP_003008.1	SRSF3	10|11	21	10.5	2	6|7|3|5	0.01	0.02	2	0.4
JMJD6	NP_689775.2	CDCA2	12|9	21	10.5	2	6|5|2|9	0.01	0.02	1.91	0.4
JMJD6	NP_006640.2	UTP14A	5|8	13	6.5	2	5|4|2|5	0.01	0.02	1.62	0.4
JMJD6	NP_003064.2	SMARCB1	6|5	11	5.5	2	3|4|4|2	0.01	0.02	1.69	0.4
JMJD6	NP_001073922.2	INTS1	4|6	10	5	2	4|5|0|4	0.01	0.02	1.54	0.4
JMJD6	NP_068598.1	FASTKD5	5|5	10	5	2	3|3|3|3	0.01	0.01	1.67	0.4
JMJD6	NP_055464.1	SAFB2	4|4	8	4	2	0|6|0|5	0.01	0.01	1.45	0.4
JMJD6	NP_079199.2	NUP210	4|3	7	3.5	2	3|3|0|4	0.01	0.02	1.4	0.4
JMJD6	NP_001138787.1	DSN1	3|2	5	2.5	2	2|4|0|2	0.01	0.02	1.25	0.4
JMJD6	NP_001185808.1	ATP5MF-PTCD1	3|2	5	2.5	2	2|2|2|2	0.01	0.02	1.25	0.4
JMJD6	NP_065799.1	INTS2	2|3	5	2.5	2	2|0|3|3	0.01	0.02	1.25	0.4
JMJD6	NP_000312.2	RB1	0|4	4	2	2	2|0|6|2	0.01	0.02	0.8	0.4
JMJD6	NP_065861.2	TRMT5	0|3	3	1.5	2	2|2|2|2	0.01	0.02	0.75	0.4
JMJD6	NP_004085.1	EIF2S1	0|2	2	1	2	0|0|5|2	0.01	0.02	0.57	0.4
JMJD6	NP_002678.2	PNN	15|18	33	16.5	2	5|5|13|8	0.01	0.01	2.13	0.41
JMJD6	NP_003065.3	SMARCC1	6|6	12	6	2	3|5|0|6	0.01	0.01	1.71	0.41
JMJD6	NP_112483.1	LAS1L	4|5	9	4.5	2	4|4|0|4	0.01	0.01	1.5	0.41
JMJD6	NP_001319.1	CTBP1	4|4	8	4	2	3|0|5|3	0.01	0.01	1.45	0.41
JMJD6	NP_002756.1	PRPS2	4|4	8	4	2	5|4|0|2	0.01	0.01	1.45	0.41
JMJD6	NP_002711.1	PPP4C	3|3	6	3	2	2|2|3|2	0.01	0.01	1.33	0.41
JMJD6	NP_006629.2	RPP40	3|3	6	3	2	3|2|2|2	0.01	0.01	1.33	0.41
JMJD6	NP_055018.2	AP2A1	0|3	3	1.5	2	0|4|0|5	0.01	0.02	0.67	0.41
JMJD6	NP_001142.2	SLC25A4	25|22	47	23.5	2	0|0|39|0	0.01	0.01	2.41	0.42
JMJD6	NP_055983.1	ZC3H4	22|20	42	21	2	9|10|8|12	0.01	0.01	2.15	0.42
JMJD6	NP_005773.3	ALYREF	8|12	20	10	2	7|6|5|5	0.01	0.01	1.74	0.42
JMJD6	NP_037374.1	CFAP20	9|9	18	9	2	5|6|5|3	0.01	0.01	1.89	0.42
JMJD6	NP_057216.2	MYEF2	8|7	15	7.5	2	4|4|5|4	0.01	0.01	1.76	0.42
JMJD6	NP_004636.1	COIL	7|5	12	6	2	3|3|5|4	0.01	0.01	1.6	0.42
JMJD6	NP_001229696.1	MTHFD1L	6|5	11	5.5	2	4|3|4|3	0.01	0.01	1.57	0.42
JMJD6	NP_031375.3	PAXIP1	6|5	11	5.5	2	4|4|2|4	0.01	0.01	1.57	0.42
JMJD6	NP_444281.1	TADA1	5|6	11	5.5	2	4|4|2|4	0.01	0.01	1.57	0.42
JMJD6	NP_001093639.1	IMMT	5|4	9	4.5	2	3|4|3|2	0.01	0.01	1.5	0.42
JMJD6	NP_001120690.1	POLD2	5|4	9	4.5	2	3|4|2|3	0.01	0.01	1.5	0.42
JMJD6	NP_005432.1	CHAF1B	4|4	8	4	2	2|3|3|3	0.01	0.01	1.45	0.42
JMJD6	NP_057131.1	SF3B6	4|4	8	4	2	2|3|3|3	0.01	0.01	1.45	0.42
JMJD6	NP_056326.2	AAR2	2|0	2	1	2	0|2|2|3	0.01	0.01	0.57	0.42
JMJD6	NP_612409.1	NOM1	2|0	2	1	2	0|3|2|2	0.01	0.01	0.57	0.42
JMJD6	NP_005841.1	SF3B4	8|9	17	8.5	2	4|6|5|4	0	0.01	1.79	0.43
JMJD6	NP_003619.2	PKP4	6|8	14	7	2	4|5|6|2	0.01	0.01	1.65	0.43
JMJD6	NP_001230075.1	NVL	6|4	10	5	2	4|3|3|4	0	0.01	1.43	0.43
JMJD6	NP_001240605.1	TBPL1	4|6	10	5	2	3|3|4|4	0	0.01	1.43	0.43
JMJD6	NP_787103.1	ZADH2	6|4	10	5	2	3|4|3|4	0	0.01	1.43	0.43
JMJD6	NP_060579.3	MTPAP	4|3	7	3.5	2	0|3|4|4	0	0.01	1.27	0.43
JMJD6	NP_004993.1	NDUFA9	3|2	5	2.5	2	3|3|0|3	0	0.01	1.11	0.43
JMJD6	NP_008861.2	SKP1	3|0	3	1.5	2	0|2|4|3	0	0.01	0.67	0.43
JMJD6	NP_055096.2	PUF60	63|0	63	31.5	2	24|27|28|25	0	0.01	1.21	0.44
JMJD6	NP_757386.2	SUGP1	22|26	48	24	2	12|10|12|12	0	0.01	2.09	0.44
JMJD6	NP_597677.2	NIPBL	7|9	16	8	2	5|5|4|5	0	0.01	1.68	0.44
JMJD6	NP_004784.2	LONP1	6|9	15	7.5	2	3|6|4|6	0	0.01	1.58	0.44
JMJD6	NP_003196.1	TCF12	4|9	13	6.5	2	6|5|2|6	0	0.01	1.37	0.44
JMJD6	NP_004665.2	ASH2L	6|6	12	6	2	0|4|6|5	0	0	1.6	0.44
JMJD6	NP_056943.1	GTF2A1	7|5	12	6	2	0|6|4|6	0	0.01	1.5	0.44
JMJD6	NP_775837.2	PRR14L	6|6	12	6	2	5|2|2|6	0	0	1.6	0.44
JMJD6	NP_001121615.1	PMS1	3|6	9	4.5	2	3|3|5|3	0	0.01	1.29	0.44
JMJD6	NP_060649.3	ATF7IP	4|5	9	4.5	2	4|3|2|4	0	0	1.38	0.44
JMJD6	NP_071384.1	CXorf56	4|5	9	4.5	2	3|3|4|3	0	0	1.38	0.44
JMJD6	NP_065128.2	INTS12	4|4	8	4	2	4|3|0|5	0	0	1.33	0.44
JMJD6	NP_036453.1	LSM4	3|4	7	3.5	2	3|2|4|2	0	0.01	1.27	0.44
JMJD6	NP_064543.3	EXOSC5	3|4	7	3.5	2	2|3|3|3	0	0.01	1.27	0.44
JMJD6	NP_443108.1	NACC1	3|4	7	3.5	2	2|2|5|2	0	0.01	1.27	0.44
JMJD6	NP_004166.1	SNRPD3	3|3	6	3	2	2|3|3|2	0	0	1.2	0.44
JMJD6	NP_057712.2	WAC	3|3	6	3	2	2|2|4|2	0	0	1.2	0.44
JMJD6	NP_001070729.2	NCOR2	14|21	35	17.5	2	14|11|3|8	0	0.01	1.94	0.45
JMJD6	NP_001129512.1	CPSF7	9|9	18	9	2	4|5|5|6	0	0	1.8	0.45
JMJD6	NP_817126.1	ACTL6A	10|8	18	9	2	8|4|6|3	0	0	1.71	0.45
JMJD6	NP_001124463.1	HYOU1	7|7	14	7	2	6|6|0|5	0	0	1.65	0.45
JMJD6	NP_004554.2	PCK2	5|5	10	5	2	3|4|3|4	0	0	1.43	0.45
JMJD6	NP_055819.2	EXOSC7	5|5	10	5	2	5|3|2|4	0	0	1.43	0.45
JMJD6	NP_055458.1	ZNF516	2|5	7	3.5	2	3|5|3|2	0	0	1.08	0.45
JMJD6	NP_001670.1	ATP1B3	2|3	5	2.5	2	3|2|2|3	0	0	1	0.45
JMJD6	NP_053733.2	EWSR1	0|3	3	1.5	2	2|4|2|2	0	0	0.6	0.45
JMJD6	NP_056170.2	SUZ12	0|3	3	1.5	2	3|2|3|2	0	0	0.6	0.45
JMJD6	NP_001059.2	TOP2B	25|20	45	22.5	2	11|10|15|9	0	0	2	0.46
JMJD6	NP_079498.2	WDR82	18|15	33	16.5	2	8|6|12|8	0	0	1.94	0.46
JMJD6	NP_004810.2	SYMPK	9|8	17	8.5	2	4|5|4|7	0	0	1.7	0.46
JMJD6	NP_056271.2	NELFB	8|9	17	8.5	2	5|5|4|6	0	0	1.7	0.46
JMJD6	NP_001181936.1	PPIE	7|9	16	8	2	4|6|5|5	0	0	1.6	0.46
JMJD6	NP_079133.3	ATAD5	9|7	16	8	2	5|2|7|6	0	0	1.6	0.46
JMJD6	NP_777567.1	PPP4R2	6|7	13	6.5	2	7|2|3|5	0	0	1.53	0.46
JMJD6	NP_002255.3	KPNA1	4|3	7	3.5	2	3|4|0|5	0	0	1.17	0.46
JMJD6	NP_003339.1	UBE2N	4|3	7	3.5	2	0|5|3|4	0	0	1.17	0.46
JMJD6	NP_085128.2	TET1	4|3	7	3.5	2	6|0|3|3	0	0	1.17	0.46
JMJD6	NP_001008.1	RPS13	3|3	6	3	2	3|3|3|2	0	0	1.09	0.46
JMJD6	NP_001254507.1	TOR1AIP1	3|3	6	3	2	4|2|2|3	0	0	1.09	0.46
JMJD6	NP_002958.2	SAFB	3|3	6	3	2	4|4|3|0	0	0	1.09	0.46
JMJD6	NP_009191.1	LYPLA2	3|3	6	3	2	0|4|4|3	0	0	1.09	0.46
JMJD6	NP_055412.2	DNTTIP2	3|3	6	3	2	2|3|2|4	0	0	1.09	0.46
JMJD6	NP_055675.1	SUPT7L	3|3	6	3	2	2|3|4|2	0	0	1.09	0.46
JMJD6	NP_057283.1	LSM7	3|3	6	3	2	2|3|3|3	0	0	1.09	0.46
JMJD6	NP_061983.2	ZKSCAN4	4|2	6	3	2	4|0|5|3	0	0	1	0.46
JMJD6	NP_116231.2	TMEM209	0|4	4	2	2	4|4|0|4	0	0	0.67	0.46
JMJD6	NP_001020418.1	TAF5L	0|3	3	1.5	2	3|3|4|0	0	0	0.6	0.46
JMJD6	NP_001139014.1	ZSCAN18	13|15	28	14	2	6|6|9|9	0	0	1.87	0.47
JMJD6	NP_001003681.1	HMGXB4	9|12	21	10.5	2	7|7|4|7	0	0	1.68	0.47
JMJD6	NP_008882.2	TAF5	9|10	19	9.5	2	5|4|5|8	0	0	1.73	0.47
JMJD6	NP_116045.2	DHX37	7|7	14	7	2	4|4|4|6	0	0	1.56	0.47
JMJD6	NP_000145.1	GALK1	4|5	9	4.5	2	3|3|4|4	0	0	1.29	0.47
JMJD6	NP_056173.1	MORC3	4|5	9	4.5	2	3|2|3|6	0	0	1.29	0.47
JMJD6	NP_006222.2	POLE	5|3	8	4	2	3|4|3|4	0	0	1.14	0.47
JMJD6	NP_150254.1	RPL13	3|5	8	4	2	2|4|5|3	0	0	1.14	0.47
JMJD6	NP_001073919.1	BEND3	3|4	7	3.5	2	3|3|3|3	0	0	1.17	0.47
JMJD6	NP_001138825.1	ELF1	3|4	7	3.5	2	4|3|3|2	0	0	1.17	0.47
JMJD6	NP_001312.1	CSRP2	4|3	7	3.5	2	3|3|2|4	0	0	1.17	0.47
JMJD6	NP_612423.1	SGF29	4|3	7	3.5	2	3|3|4|2	0	0	1.17	0.47
JMJD6	NP_808210.2	SNRPD2	5|2	7	3.5	2	3|3|5|3	0	0	1	0.47
JMJD6	NP_000975.2	RPL23A	3|2	5	2.5	2	3|2|6|0	0	0	0.91	0.47
JMJD6	NP_115871.1	DOT1L	0|3	3	1.5	2	6|0|0|5	0	0	0.55	0.47
JMJD6	NP_005830.2	SRRM1	15|16	31	15.5	2	7|6|9|10	0	0	1.94	0.48
JMJD6	NP_036339.1	HNRNPH3	7|10	17	8.5	2	10|7|0|5	0	0	1.55	0.48
JMJD6	NP_005491.1	SAE1	7|9	16	8	2	5|4|8|4	0	0	1.52	0.48
JMJD6	NP_006464.1	TAF6L	8|8	16	8	2	3|6|4|7	0	0	1.6	0.48
JMJD6	NP_055865.1	CMTR1	8|5	13	6.5	2	4|5|5|5	0	0	1.37	0.48
JMJD6	NP_060598.3	TSR1	7|6	13	6.5	2	4|8|2|4	0	0	1.44	0.48
JMJD6	NP_036448.1	KPNA6	7|5	12	6	2	6|5|0|7	0	0	1.33	0.48
JMJD6	NP_060726.3	WDR12	5|6	11	5.5	2	3|5|4|4	0	0	1.38	0.48
JMJD6	NP_001104490.1	SUPT5H	4|4	8	4	2	3|0|8|3	0	0	1.14	0.48
JMJD6	NP_078900.1	SMC6	4|3	7	3.5	2	2|5|0|6	0	0	1.08	0.48
JMJD6	NP_002941.1	RPN1	2|3	5	2.5	2	3|4|4|0	0	0	0.91	0.48
JMJD6	NP_116219.2	UTP4	3|2	5	2.5	2	4|3|0|4	0	0	0.91	0.48
JMJD6	NP_002755.1	PRPS1	3|0	3	1.5	2	0|4|5|2	0	0	0.55	0.48
JMJD6	NP_002803.2	PSMD8	0|3	3	1.5	2	3|2|3|3	0	0	0.55	0.48
JMJD6	NP_055946.1	WDR43	3|0	3	1.5	2	3|2|2|4	0	0	0.55	0.48
JMJD6	NP_057124.3	TMED5	3|0	3	1.5	2	3|3|2|3	0	0	0.55	0.48
JMJD6	NP_060362.3	PRPF40A	16|18	34	17	2	7|8|14|6	0	0	1.94	0.49
JMJD6	NP_542161.1	RNPS1	12|13	25	12.5	2	8|6|8|6	0	0	1.79	0.49
JMJD6	NP_002105.2	HIVEP1	11|11	22	11	2	6|8|4|7	0	0	1.76	0.49
JMJD6	NP_001166958.1	NKRF	7|5	12	6	2	4|4|6|4	0	0	1.33	0.49
JMJD6	NP_055768.3	DIS3	6|6	12	6	2	4|4|5|4	0	0	1.41	0.49
JMJD6	NP_057059.2	TAF9B	5|7	12	6	2	4|4|6|4	0	0	1.33	0.49
JMJD6	NP_001021.1	RPS27	4|7	11	5.5	2	4|4|6|4	0	0	1.22	0.49
JMJD6	NP_001922.2	DLAT	5|4	9	4.5	2	5|4|3|3	0	0	1.2	0.49
JMJD6	NP_004716.1	BUB3	4|5	9	4.5	2	3|5|3|4	0	0	1.2	0.49
JMJD6	NP_115963.1	DPY30	4|5	9	4.5	2	3|3|5|4	0	0	1.2	0.49
JMJD6	NP_001098549.1	FBRS	4|4	8	4	2	5|4|2|3	0	0	1.14	0.49
JMJD6	NP_005871.1	DNAJA2	4|4	8	4	2	6|3|2|3	0	0	1.14	0.49
JMJD6	NP_031401.1	TARDBP	4|4	8	4	2	4|6|2|2	0	0	1.14	0.49
JMJD6	NP_478126.1	EXOSC6	4|4	8	4	2	3|3|4|4	0	0	1.14	0.49
JMJD6	NP_004442.3	ESRRA	4|3	7	3.5	2	4|3|3|3	0	0	1.08	0.49
JMJD6	NP_996895.1	AP3M1	0|7	7	3.5	2	4|6|4|4	0	0	0.78	0.49
JMJD6	NP_001230808.1	TRA2B	12|14	26	13	2	9|9|5|7	0	0	1.73	0.5
JMJD6	NP_004809.2	DDX23	14|10	24	12	2	8|6|7|9	0	0	1.6	0.5
JMJD6	NP_002909.4	RFX1	9|7	16	8	2	7|7|3|5	0	0	1.45	0.5
JMJD6	NP_001161816.1	RREB1	5|8	13	6.5	2	7|4|3|6	0	0	1.3	0.5
JMJD6	NP_003128.3	SRPK1	6|7	13	6.5	2	5|5|4|5	0	0	1.37	0.5
JMJD6	NP_060903.2	KDM3A	6|7	13	6.5	2	6|7|0|6	0	0	1.37	0.5
JMJD6	NP_064620.2	BBX	6|6	12	6	2	4|5|6|3	0	0	1.33	0.5
JMJD6	NP_001122388.1	TOMM40	6|5	11	5.5	2	2|5|6|4	0	0	1.29	0.5
JMJD6	NP_000990.1	RPL38	5|5	10	5	2	4|4|4|4	0	0	1.25	0.5
JMJD6	NP_001317.1	CSTF3	4|6	10	5	2	5|3|6|3	0	0	1.18	0.5
JMJD6	NP_005683.2	ABCF2	4|6	10	5	2	5|4|4|4	0	0	1.18	0.5
JMJD6	NP_065987.1	DDX55	3|6	9	4.5	2	4|2|8|3	0	0	1.06	0.5
JMJD6	NP_001137474.1	CTPS2	4|3	7	3.5	2	3|3|5|3	0	0	1	0.5
JMJD6	NP_004647.1	BAP1	3|4	7	3.5	2	3|4|3|4	0	0	1	0.5
JMJD6	NP_057562.3	ZC3HC1	4|3	7	3.5	2	4|0|5|5	0	0	1	0.5
JMJD6	NP_061854.1	DNAJC10	4|3	7	3.5	2	6|2|3|3	0	0	1	0.5
JMJD6	NP_065812.1	RPTOR	2|4	6	3	2	6|5|0|3	0	0	0.86	0.5
JMJD6	NP_073591.2	SFXN1	2|4	6	3	2	3|2|5|4	0	0	0.86	0.5
JMJD6	NP_919258.2	LIN54	2|4	6	3	2	2|4|5|3	0	0	0.86	0.5
JMJD6	NP_001230871.1	PRPSAP2	0|4	4	2	2	4|4|4|2	0	0	0.57	0.5
JMJD6	NP_057174.1	RBM7	11|10	21	10.5	2	7|7|5|7	0	0	1.62	0.51
JMJD6	NP_000995.1	RPLP2	10|10	20	10	2	7|7|4|7	0	0	1.6	0.51
JMJD6	NP_001005242.2	PKP2	7|8	15	7.5	2	5|6|6|4	0	0	1.43	0.51
JMJD6	NP_003866.1	GMPS	6|8	14	7	2	5|8|4|4	0	0	1.33	0.51
JMJD6	NP_075059.1	NT5DC2	8|6	14	7	2	7|7|3|4	0	0	1.33	0.51
JMJD6	NP_006796.1	HNRNPA0	5|8	13	6.5	2	5|6|6|4	0	0	1.24	0.51
JMJD6	NP_002937.1	RPA2	4|7	11	5.5	2	6|4|4|5	0	0	1.16	0.51
JMJD6	NP_003325.2	UBA1	6|5	11	5.5	2	6|3|5|4	0	0	1.22	0.51
JMJD6	NP_940888.2	RPL7L1	5|6	11	5.5	2	6|7|0|5	0	0	1.22	0.51
JMJD6	NP_005796.1	PSMD14	3|7	10	5	2	3|7|3|6	0	0	1.05	0.51
JMJD6	NP_001158095.1	AGO2	3|5	8	4	2	3|4|6|3	0	0	1	0.51
JMJD6	NP_002617.3	PFKL	5|3	8	4	2	3|2|4|7	0	0	1	0.51
JMJD6	NP_056269.1	LARP7	3|5	8	4	2	3|3|7|3	0	0	1	0.51
JMJD6	NP_057130.1	EXOSC1	3|5	8	4	2	3|4|6|3	0	0	1	0.51
JMJD6	NP_620124.1	RHOT2	3|5	8	4	2	5|5|3|3	0	0	1	0.51
JMJD6	NP_653333.1	HNRNPUL1	27|26	53	26.5	2	13|15|13|11	0	0	2.04	0.52
JMJD6	NP_055555.1	EIF4A3	18|15	33	16.5	2	7|8|13|9	0	0	1.78	0.52
JMJD6	NP_689854.2	ARID2	12|11	23	11.5	2	6|10|6|6	0	0	1.64	0.52
JMJD6	NP_001013009.2	KNOP1	10|12	22	11	2	7|6|8|7	0	0	1.57	0.52
JMJD6	NP_005403.2	SHMT2	11|8	19	9.5	2	6|11|5|4	0	0	1.46	0.52
JMJD6	NP_001181919.1	MEPCE	7|11	18	9	2	4|6|9|7	0	0	1.38	0.52
JMJD6	NP_005863.1	BCAS2	8|9	17	8.5	2	6|7|4|6	0	0	1.48	0.52
JMJD6	NP_006816.2	CKAP4	9|8	17	8.5	2	8|5|3|7	0	0	1.48	0.52
JMJD6	NP_056016.1	BOP1	9|8	17	8.5	2	6|6|5|6	0	0	1.48	0.52
JMJD6	NP_001164408.1	FUS	7|6	13	6.5	2	4|6|6|4	0	0	1.3	0.52
JMJD6	NP_006089.1	RACK1	7|6	13	6.5	2	5|5|5|5	0	0	1.3	0.52
JMJD6	NP_055491.1	PUM1	7|6	13	6.5	2	4|6|6|4	0	0	1.3	0.52
JMJD6	NP_057284.1	LSM8	6|7	13	6.5	2	4|4|7|5	0	0	1.3	0.52
JMJD6	NP_112740.1	HNRNPDL	6|7	13	6.5	2	4|7|3|6	0	0	1.3	0.52
JMJD6	NP_066952.1	PPA1	6|6	12	6	2	7|4|3|5	0	0	1.26	0.52
JMJD6	NP_036602.1	TNPO3	3|4	7	3.5	2	4|5|2|4	0	0	0.93	0.52
JMJD6	NP_115700.1	NTPCR	4|3	7	3.5	2	4|5|3|3	0	0	0.93	0.52
JMJD6	NP_067038.1	RPRD1B	2|4	6	3	2	3|4|3|5	0	0	0.8	0.52
JMJD6	NP_060853.3	WDR33	51|48	99	49.5	2	25|23|16|28	0	0	2.15	0.53
JMJD6	NP_004765.2	MED1	37|30	67	33.5	2	16|12|21|19	0	0	1.97	0.53
JMJD6	NP_002895.3	NELFE	13|15	28	14	2	5|8|11|9	0	0	1.7	0.53
JMJD6	NP_056444.3	PRPF31	10|10	20	10	2	7|6|7|6	0	0	1.54	0.53
JMJD6	NP_001027565.1	HNRNPH2	8|9	17	8.5	2	6|0|13|6	0	0	1.36	0.53
JMJD6	NP_277071.2	CDK11A	16|0	16	8	2	8|10|9|8	0	0	0.91	0.53
JMJD6	NP_004102.1	FEN1	6|8	14	7	2	5|5|5|7	0	0	1.27	0.53
JMJD6	NP_055568.3	BMS1	6|7	13	6.5	2	5|7|3|6	0	0	1.24	0.53
JMJD6	NP_055994.2	RRP12	5|8	13	6.5	2	4|7|7|4	0	0	1.18	0.53
JMJD6	NP_112601.3	CPVL	6|7	13	6.5	2	6|5|6|4	0	0	1.24	0.53
JMJD6	NP_001191455.1	SSR4	5|6	11	5.5	2	5|4|6|4	0	0	1.16	0.53
JMJD6	NP_001737.1	CANX	5|6	11	5.5	2	5|7|4|3	0	0	1.16	0.53
JMJD6	NP_001153408.1	EBNA1BP2	4|5	9	4.5	2	4|4|5|4	0	0	1.06	0.53
JMJD6	NP_006444.2	TBL3	5|4	9	4.5	2	4|6|3|4	0	0	1.06	0.53
JMJD6	NP_071757.4	MMS19	4|5	9	4.5	2	3|4|5|5	0	0	1.06	0.53
JMJD6	NP_001098057.1	SLFN11	3|5	8	4	2	3|5|4|5	0	0	0.94	0.53
JMJD6	NP_000985.1	RPL32	2|5	7	3.5	2	5|4|3|5	0	0	0.82	0.53
JMJD6	NP_001128409.1	FIP1L1	26|23	49	24.5	2	11|14|15|12	0	0	1.88	0.54
JMJD6	NP_055527.1	SETD1A	21|15	36	18	2	13|8|11|12	0	0	1.64	0.54
JMJD6	NP_001389.2	ECH1	15|16	31	15.5	2	11|8|10|7	0	0	1.72	0.54
JMJD6	NP_071401.3	RBM26	17|13	30	15	2	9|6|17|5	0	0	1.62	0.54
JMJD6	NP_001252.1	CDK9	10|13	23	11.5	2	9|7|9|6	0	0	1.48	0.54
JMJD6	NP_000979.1	RPL27	11|9	20	10	2	6|7|7|8	0	0	1.43	0.54
JMJD6	NP_056513.2	GPKOW	11|9	20	10	2	7|7|9|5	0	0	1.43	0.54
JMJD6	NP_000971.1	RPL18A	7|9	16	8	2	7|4|6|8	0	0	1.28	0.54
JMJD6	NP_000974.1	RPL22	8|7	15	7.5	2	7|7|3|6	0	0	1.3	0.54
JMJD6	NP_001120700.1	CBX1	7|8	15	7.5	2	6|6|6|5	0	0	1.3	0.54
JMJD6	NP_001073027.1	HNRNPUL2	7|5	12	6	2	6|5|6|4	0	0	1.14	0.54
JMJD6	NP_078821.2	SAP130	5|7	12	6	2	5|4|7|5	0	0	1.14	0.54
JMJD6	NP_055315.2	HTATSF1	7|4	11	5.5	2	5|6|6|4	0	0	1.05	0.54
JMJD6	NP_113673.3	GRWD1	5|6	11	5.5	2	5|6|4|5	0	0	1.1	0.54
JMJD6	NP_000977.1	RPL24	5|5	10	5	2	3|5|7|4	0	0	1.05	0.54
JMJD6	NP_002129.2	HNRNPD	5|5	10	5	2	4|4|7|4	0	0	1.05	0.54
JMJD6	NP_073713.2	CTBP2	5|5	10	5	2	5|5|4|5	0	0	1.05	0.54
JMJD6	NP_872590.1	PCNA	4|6	10	5	2	4|5|7|4	0	0	1	0.54
JMJD6	NP_001119522.1	HDGF	4|5	9	4.5	2	6|3|6|3	0	0	1	0.54
JMJD6	NP_001931.2	ATN1	5|4	9	4.5	2	2|4|6|6	0	0	1	0.54
JMJD6	NP_055844.2	POP1	4|5	9	4.5	2	5|3|7|3	0	0	1	0.54
JMJD6	NP_852001.1	SUPT3H	6|3	9	4.5	2	3|7|5|5	0	0	0.9	0.54
JMJD6	NP_001035828.1	RO60	3|5	8	4	2	4|4|5|5	0	0	0.89	0.54
JMJD6	NP_000703.2	BLVRA	5|2	7	3.5	2	7|4|4|3	0	0	0.78	0.54
JMJD6	NP_056090.1	WASHC4	0|7	7	3.5	2	4|4|9|4	0	0	0.67	0.54
JMJD6	NP_004597.2	TAF1	28|34	62	31	2	21|16|11|18	0	0	1.88	0.55
JMJD6	NP_036377.1	SNW1	16|14	30	15	2	8|9|11|9	0	0	1.62	0.55
JMJD6	NP_006383.2	NOP56	12|17	29	14.5	2	10|10|13|6	0	0	1.49	0.55
JMJD6	NP_060504.1	WDR70	11|11	22	11	2	8|7|10|5	0	0	1.47	0.55
JMJD6	NP_009207.2	CBX3	9|10	19	9.5	2	6|8|7|7	0	0	1.36	0.55
JMJD6	NP_008869.1	SNRPD1	9|9	18	9	2	7|7|5|7	0	0	1.38	0.55
JMJD6	NP_006338.1	PPIH	8|8	16	8	2	5|5|8|7	0	0	1.28	0.55
JMJD6	NP_001076047.1	RBFOX2	6|9	15	7.5	2	7|6|5|8	0	0	1.15	0.55
JMJD6	NP_001127835.1	RBM20	8|7	15	7.5	2	8|5|7|4	0	0	1.25	0.55
JMJD6	NP_057212.1	COPG1	9|5	14	7	2	3|7|9|7	0	0	1.08	0.55
JMJD6	NP_150644.1	RPL8	5|9	14	7	2	5|5|10|5	0	0	1.12	0.55
JMJD6	NP_073716.1	SNRPN	6|7	13	6.5	2	5|6|7|4	0	0	1.18	0.55
JMJD6	NP_000440.1	RFX5	6|6	12	6	2	4|5|4|8	0	0	1.14	0.55
JMJD6	NP_003737.1	DYNLL1	6|6	12	6	2	5|7|4|6	0	0	1.09	0.55
JMJD6	NP_078941.2	TBL1XR1	5|7	12	6	2	6|4|7|5	0	0	1.09	0.55
JMJD6	NP_079048.3	ZMYM1	6|6	12	6	2	5|6|5|5	0	0	1.14	0.55
JMJD6	NP_002430.3	MSH3	4|7	11	5.5	2	5|6|5|7	0	0	0.96	0.55
JMJD6	NP_006301.3	NPEPPS	3|8	11	5.5	2	5|5|9|5	0	0	0.92	0.55
JMJD6	NP_000048.1	BLM	4|5	9	4.5	2	5|4|7|3	0	0	0.95	0.55
JMJD6	NP_009135.4	DDX20	3|5	8	4	2	4|5|7|3	0	0	0.84	0.55
JMJD6	NP_067062.1	RBM25	25|25	50	25	2	9|11|21|12	0	0	1.89	0.56
JMJD6	NP_542165.1	DDX39B	23|22	45	22.5	2	11|12|15|11	0	0	1.84	0.56
JMJD6	NP_036218.1	GTF3C3	15|17	32	16	2	10|11|6|13	0	0	1.6	0.56
JMJD6	NP_003189.2	ELOA	15|13	28	14	2	7|8|13|9	0	0	1.51	0.56
JMJD6	NP_973726.2	SF1	16|11	27	13.5	2	9|8|11|10	0	0	1.42	0.56
JMJD6	NP_001188474.1	RBM15	14|12	26	13	2	8|9|9|9	0	0	1.49	0.56
JMJD6	NP_003176.2	TAF4	14|12	26	13	2	9|9|9|9	0	0	1.44	0.56
JMJD6	NP_892021.1	ZNF326	12|11	23	11.5	2	11|9|4|9	0	0	1.39	0.56
JMJD6	NP_000480.2	ATRX	11|11	22	11	2	5|7|12|8	0	0	1.38	0.56
JMJD6	NP_647476.1	TAF6	10|11	21	10.5	2	6|11|6|8	0	0	1.35	0.56
JMJD6	NP_001074010.2	MGA	15|4	19	9.5	2	7|11|10|9	0	0	1.03	0.56
JMJD6	NP_002130.2	RBMX	9|9	18	9	2	6|5|13|5	0	0	1.24	0.56
JMJD6	NP_002086.1	GTF2E2	8|9	17	8.5	2	8|7|8|5	0	0	1.21	0.56
JMJD6	NP_056311.2	VIRMA	10|7	17	8.5	2	7|8|8|6	0	0	1.17	0.56
JMJD6	NP_005964.3	PRCC	8|8	16	8	2	6|6|5|9	0	0	1.23	0.56
JMJD6	NP_055871.1	RRP1B	6|10	16	8	2	9|9|0|12	0	0	1.07	0.56
JMJD6	NP_003850.1	DPM1	5|10	15	7.5	2	7|8|6|7	0	0	1.07	0.56
JMJD6	NP_004484.1	HSD17B10	8|7	15	7.5	2	5|8|7|6	0	0	1.15	0.56
JMJD6	NP_004550.2	YBX1	6|9	15	7.5	2	7|5|9|6	0	0	1.11	0.56
JMJD6	NP_068799.2	ZNF148	8|7	15	7.5	2	6|6|7|6	0	0	1.2	0.56
JMJD6	NP_003070.3	SMARCE1	8|6	14	7	2	7|6|5|8	0	0	1.08	0.56
JMJD6	NP_055100.2	EXOSC2	8|6	14	7	2	7|7|5|6	0	0	1.12	0.56
JMJD6	NP_060668.2	DNAJC11	8|6	14	7	2	9|5|5|6	0	0	1.12	0.56
JMJD6	NP_067000.1	LSM2	7|6	13	6.5	2	6|8|4|6	0	0	1.08	0.56
JMJD6	NP_116020.1	HDGFL2	5|8	13	6.5	2	6|3|12|5	0	0	1	0.56
JMJD6	NP_037423.2	CPSF1	39|37	76	38	2	18|23|19|17	0	0	1.97	0.57
JMJD6	NP_005137.1	SART1	24|28	52	26	2	12|18|14|15	0	0	1.76	0.57
JMJD6	NP_056224.3	EP400	24|28	52	26	2	14|19|11|15	0	0	1.76	0.57
JMJD6	NP_001124488.1	CIZ1	18|23	41	20.5	2	12|14|13|13	0	0	1.58	0.57
JMJD6	NP_002097.1	H2AFZ	17|13	30	15	2	11|12|8|11	0	0	1.43	0.57
JMJD6	NP_005138.3	DNAJA3	15|14	29	14.5	2	9|13|7|9	0	0	1.53	0.57
JMJD6	NP_036601.2	PRPF6	12|14	26	13	2	11|6|13|8	0	0	1.37	0.57
JMJD6	NP_000692.2	ATP1A1	13|10	23	11.5	2	8|9|9|10	0	0	1.28	0.57
JMJD6	NP_006775.1	WDR3	10|11	21	10.5	2	9|8|8|8	0	0	1.27	0.57
JMJD6	NP_115728.2	BRMS1L	11|10	21	10.5	2	9|3|11|9	0	0	1.31	0.57
JMJD6	NP_000962.2	RPL7	9|11	20	10	2	6|7|12|8	0	0	1.21	0.57
JMJD6	NP_071900.2	NSD1	9|10	19	9.5	2	8|10|3|9	0	0	1.27	0.57
JMJD6	NP_000973.2	RPL21	10|8	18	9	2	7|11|7|6	0	0	1.16	0.57
JMJD6	NP_055186.2	AKAP8L	9|9	18	9	2	7|7|7|8	0	0	1.24	0.57
JMJD6	NP_076943.1	TRIR	8|10	18	9	2	8|3|14|6	0	0	1.16	0.57
JMJD6	NP_115810.2	ZNF512	10|8	18	9	2	8|5|10|7	0	0	1.2	0.57
JMJD6	NP_003365.1	VDAC1	7|10	17	8.5	2	8|9|10|4	0	0	1.1	0.57
JMJD6	NP_057458.4	ARID4B	9|8	17	8.5	2	8|5|6|10	0	0	1.17	0.57
JMJD6	NP_613075.1	H2AFY	8|9	17	8.5	2	11|5|6|7	0	0	1.17	0.57
JMJD6	NP_937863.1	SNRPB2	7|10	17	8.5	2	9|8|6|8	0	0	1.1	0.57
JMJD6	NP_001036214.1	STAG2	7|9	16	8	2	7|8|9|5	0	0	1.1	0.57
JMJD6	NP_001171712.1	VDAC2	10|6	16	8	2	8|6|8|9	0	0	1.03	0.57
JMJD6	NP_001406.1	EIF2S3	6|9	15	7.5	2	7|9|6|6	0	0	1.07	0.57
JMJD6	NP_004896.1	PRDX6	9|6	15	7.5	2	5|9|7|8	0	0	1.03	0.57
JMJD6	NP_001001563.1	TIMM50	6|7	13	6.5	2	6|5|9|5	0	0	1.04	0.57
JMJD6	NP_008941.2	DDX52	6|7	13	6.5	2	6|5|5|9	0	0	1.04	0.57
JMJD6	NP_061173.1	RBBP6	20|22	42	21	2	13|13|13|14	0	0	1.58	0.58
JMJD6	NP_919223.1	HNRNPA3	18|19	37	18.5	2	13|11|15|9	0	0	1.54	0.58
JMJD6	NP_658983.3	RBM11	15|17	32	16	2	13|11|11|9	0	0	1.45	0.58
JMJD6	NP_114367.1	PTBP1	15|16	31	15.5	2	11|10|12|9	0	0	1.48	0.58
JMJD6	NP_060707.2	CCAR1	12|16	28	14	2	13|15|7|8	0	0	1.3	0.58
JMJD6	NP_002087.2	GTF2F1	10|15	25	12.5	2	10|10|12|10	0	0	1.19	0.58
JMJD6	NP_037417.1	GNL2	11|9	20	10	2	8|8|10|9	0	0	1.14	0.58
JMJD6	NP_148982.1	RPS24	10|10	20	10	2	8|8|8|10	0	0	1.18	0.58
JMJD6	NP_001003.1	RPS8	9|10	19	9.5	2	8|7|11|7	0	0	1.15	0.58
JMJD6	NP_001410.2	ELAVL1	9|10	19	9.5	2	9|9|8|7	0	0	1.15	0.58
JMJD6	NP_037392.1	SAP30BP	8|11	19	9.5	2	7|9|9|10	0	0	1.09	0.58
JMJD6	NP_003917.1	MBD3	8|10	18	9	2	9|7|11|6	0	0	1.09	0.58
JMJD6	NP_036614.1	ZNF281	8|10	18	9	2	7|10|7|9	0	0	1.09	0.58
JMJD6	NP_076950.1	DDX50	10|8	18	9	2	5|9|13|7	0	0	1.06	0.58
JMJD6	NP_444505.1	RPLP0	8|10	18	9	2	8|8|8|8	0	0	1.12	0.58
JMJD6	NP_001070254.1	QSER1	7|10	17	8.5	2	8|8|6|12	0	0	1	0.58
JMJD6	NP_001164006.1	ATAD3A	8|9	17	8.5	2	5|8|10|8	0	0	1.1	0.58
JMJD6	NP_001653.1	ARF5	7|10	17	8.5	2	7|9|8|9	0	0	1.03	0.58
JMJD6	NP_003137.1	SSRP1	9|8	17	8.5	2	10|8|5|8	0	0	1.1	0.58
JMJD6	NP_689948.1	ZBTB9	9|8	17	8.5	2	7|8|9|7	0	0	1.1	0.58
JMJD6	NP_938074.2	PRMT1	7|10	17	8.5	2	7|9|9|9	0	0	1	0.58
JMJD6	NP_004732.2	NOLC1	8|8	16	8	2	7|7|10|6	0	0	1.07	0.58
JMJD6	NP_001129243.1	RPN2	9|6	15	7.5	2	8|8|5|9	0	0	1	0.58
JMJD6	NP_005780.2	PSME3	7|8	15	7.5	2	7|7|7|8	0	0	1.03	0.58
JMJD6	NP_008860.4	SKIV2L	6|9	15	7.5	2	8|8|7|9	0	0	0.94	0.58
JMJD6	NP_004450.3	BPTF	30|28	58	29	2	18|16|17|17	0	0	1.71	0.59
JMJD6	NP_001095867.1	HNRNPR	25|30	55	27.5	2	20|19|14|14	0	0	1.64	0.59
JMJD6	NP_001075019.1	THOC2	26|25	51	25.5	2	12|13|21|17	0	0	1.62	0.59
JMJD6	NP_060250.2	CHD7	21|27	48	24	2	13|17|17|15	0	0	1.55	0.59
JMJD6	NP_006378.3	CHERP	26|21	47	23.5	2	14|11|22|14	0	0	1.54	0.59
JMJD6	NP_008937.1	NUDT21	19|26	45	22.5	2	15|13|18|14	0	0	1.5	0.59
JMJD6	NP_003461.2	USP7	20|22	42	21	2	10|15|16|14	0	0	1.53	0.59
JMJD6	NP_004491.2	HNRNPC	19|16	35	17.5	2	13|11|17|10	0	0	1.37	0.59
JMJD6	NP_036234.3	RERE	15|16	31	15.5	2	9|14|10|12	0	0	1.38	0.59
JMJD6	NP_057279.2	KIF20B	13|16	29	14.5	2	10|10|13|11	0	0	1.32	0.59
JMJD6	NP_057226.1	HSD17B12	13|15	28	14	2	12|12|8|11	0	0	1.3	0.59
JMJD6	NP_003133.1	SSB	12|14	26	13	2	6|11|13|12	0	0	1.24	0.59
JMJD6	NP_060130.3	GATAD2A	17|9	26	13	2	12|10|15|10	0	0	1.11	0.59
JMJD6	NP_055971.2	RCOR1	12|11	23	11.5	2	9|9|10|11	0	0	1.18	0.59
JMJD6	NP_001316.1	CSTF2	11|11	22	11	2	10|10|10|9	0	0	1.13	0.59
JMJD6	NP_065147.1	DDX24	10|12	22	11	2	11|8|11|10	0	0	1.1	0.59
JMJD6	NP_000928.1	POLR2A	12|9	21	10.5	2	9|10|10|11	0	0	1.05	0.59
JMJD6	NP_001136113.1	FBRSL1	9|12	21	10.5	2	9|14|7|10	0	0	1.05	0.59
JMJD6	NP_006730.2	MCM5	9|12	21	10.5	2	7|12|7|12	0	0	1.11	0.59
JMJD6	NP_002939.2	RPL15	9|11	20	10	2	8|10|12|8	0	0	1.05	0.59
JMJD6	NP_055847.1	PDS5B	10|10	20	10	2	5|11|11|8	0	0	1.14	0.59
JMJD6	NP_055940.3	CIC	11|9	20	10	2	11|6|11|9	0	0	1.08	0.59
JMJD6	NP_060058.1	WDR5	10|10	20	10	2	9|9|9|9	0	0	1.11	0.59
JMJD6	NP_114432.2	BRIP1	9|11	20	10	2	6|7|15|10	0	0	1.05	0.59
JMJD6	NP_000960.2	RPL5	10|9	19	9.5	2	6|8|13|9	0	0	1.06	0.59
JMJD6	NP_680090.1	CTSB	9|10	19	9.5	2	9|9|7|11	0	0	1.06	0.59
JMJD6	NP_001092872.1	CCNK	9|9	18	9	2	9|10|8|7	0	0	1.06	0.59
JMJD6	NP_055426.1	MDN1	9|9	18	9	2	8|6|9|12	0	0	1.03	0.59
JMJD6	NP_001243755.1	PAF1	10|7	17	8.5	2	8|8|11|9	0	0	0.94	0.59
JMJD6	NP_009231.2	BRCA1	6|10	16	8	2	8|8|10|9	0	0	0.91	0.59
JMJD6	NP_001651.1	ARF4	7|8	15	7.5	2	6|8|10|7	0	0	0.97	0.59
JMJD6	NP_065883.1	ZNF687	6|9	15	7.5	2	10|8|7|8	0	0	0.91	0.59
JMJD6	NP_056986.2	UBR5	46|41	87	43.5	2	29|26|14|25	0	0	1.85	0.6
JMJD6	NP_001524.2	HNRNPL	41|29	70	35	2	22|22|19|26	0	0	1.57	0.6
JMJD6	NP_002476.2	NBN	32|29	61	30.5	2	17|18|19|19	0	0	1.67	0.6
JMJD6	NP_005667.2	RBM10	26|28	54	27	2	15|14|20|19	0	0	1.59	0.6
JMJD6	NP_006697.2	TCERG1	19|22	41	20.5	2	10|12|22|12	0	0	1.46	0.6
JMJD6	NP_004805.2	SNRNP40	19|18	37	18.5	2	10|14|12|16	0	0	1.42	0.6
JMJD6	NP_055309.2	TNRC6A	17|16	33	16.5	2	15|13|11|10	0	0	1.35	0.6
JMJD6	NP_001091678.1	HNRNPF	17|13	30	15	2	12|10|17|12	0	0	1.18	0.6
JMJD6	NP_056385.1	AUTS2	16|14	30	15	2	14|9|13|13	0	0	1.22	0.6
JMJD6	NP_001001973.1	ATP5F1C	13|15	28	14	2	12|11|12|12	0	0	1.19	0.6
JMJD6	NP_001909.3	DBT	14|14	28	14	2	13|11|12|10	0	0	1.22	0.6
JMJD6	NP_008938.2	CPSF6	13|15	28	14	2	11|11|14|12	0	0	1.17	0.6
JMJD6	NP_001123892.1	SMARCC2	12|14	26	13	2	10|13|10|11	0	0	1.18	0.6
JMJD6	NP_009035.3	RPL10A	12|13	25	12.5	2	11|11|11|11	0	0	1.14	0.6
JMJD6	NP_057018.1	NOP58	15|10	25	12.5	2	10|10|12|14	0	0	1.09	0.6
JMJD6	NP_006353.2	NXF1	14|10	24	12	2	9|12|12|13	0	0	1.04	0.6
JMJD6	NP_071936.2	SUDS3	11|13	24	12	2	10|10|13|10	0	0	1.12	0.6
JMJD6	NP_002147.2	HSPD1	9|13	22	11	2	9|10|13|12	0	0	1	0.6
JMJD6	NP_056473.2	NOC2L	12|9	21	10.5	2	10|12|9|10	0	0	1.02	0.6
JMJD6	NP_003655.3	AP3B1	9|11	20	10	2	8|13|12|7	0	0	1	0.6
JMJD6	NP_057479.2	HACD3	10|10	20	10	2	10|9|10|10	0	0	1.03	0.6
JMJD6	NP_060542.4	HEATR1	12|8	20	10	2	11|14|7|11	0	0	0.93	0.6
JMJD6	NP_000969.1	RPL23	10|9	19	9.5	2	10|8|10|9	0	0	1.03	0.6
JMJD6	NP_006614.2	PHGDH	9|10	19	9.5	2	10|12|10|7	0	0	0.97	0.6
JMJD6	NP_054790.2	NCOA6	10|9	19	9.5	2	8|8|10|11	0	0	1.03	0.6
JMJD6	NP_001035879.1	PSPC1	10|8	18	9	2	8|7|15|9	0	0	0.92	0.6
JMJD6	NP_001349.2	DHX15	47|48	95	47.5	2	25|23|34|24	0	0	1.79	0.61
JMJD6	NP_031398.2	DDX42	34|38	72	36	2	21|22|25|18	0	0	1.67	0.61
JMJD6	NP_003601.1	RAE1	24|18	42	21	2	19|18|12|17	0	0	1.27	0.61
JMJD6	NP_056474.2	RSL1D1	21|21	42	21	2	17|13|13|16	0	0	1.42	0.61
JMJD6	NP_004387.1	DDX5	16|19	35	17.5	2	11|12|22|11	0	0	1.25	0.61
JMJD6	NP_003676.2	KHSRP	12|20	32	16	2	14|14|18|12	0	0	1.1	0.61
JMJD6	NP_057371.2	HP1BP3	16|16	32	16	2	8|13|14|16	0	0	1.25	0.61
JMJD6	NP_005754.2	AASS	16|14	30	15	2	14|12|13|11	0	0	1.2	0.61
JMJD6	NP_057591.2	CDK12	14|16	30	15	2	10|14|14|12	0	0	1.2	0.61
JMJD6	NP_001128727.1	RBBP4	12|17	29	14.5	2	16|14|12|12	0	0	1.07	0.61
JMJD6	NP_055181.3	GNL3	16|13	29	14.5	2	15|13|11|15	0	0	1.07	0.61
JMJD6	NP_116294.1	RBM17	14|15	29	14.5	2	10|13|17|12	0	0	1.12	0.61
JMJD6	NP_898868.1	ZMYND8	15|14	29	14.5	2	12|14|10|15	0	0	1.14	0.61
JMJD6	NP_006764.3	DDX18	15|13	28	14	2	15|11|8|15	0	0	1.14	0.61
JMJD6	NP_001245200.1	MLH1	13|13	26	13	2	11|12|14|13	0	0	1.04	0.61
JMJD6	NP_005819.3	DCAF7	13|13	26	13	2	13|12|10|14	0	0	1.06	0.61
JMJD6	NP_006187.2	PCBP1	14|12	26	13	2	12|11|12|12	0	0	1.11	0.61
JMJD6	NP_036442.3	KIF4A	13|13	26	13	2	11|10|18|9	0	0	1.08	0.61
JMJD6	NP_000414.2	KRT2	12|13	25	12.5	2	8|8|21|9	0	0	1.09	0.61
JMJD6	NP_055850.1	ZHX3	13|12	25	12.5	2	9|9|14|13	0	0	1.11	0.61
JMJD6	NP_001129166.1	VDAC3	12|12	24	12	2	14|10|10|12	0	0	1.04	0.61
JMJD6	NP_003615.2	RANBP3	10|14	24	12	2	13|11|16|11	0	0	0.94	0.61
JMJD6	NP_444271.2	RBM33	11|13	24	12	2	10|11|15|9	0	0	1.07	0.61
JMJD6	NP_853530.2	CUX1	13|11	24	12	2	10|10|16|12	0	0	1	0.61
JMJD6	NP_001427.2	FBL	12|11	23	11.5	2	11|9|12|14	0	0	1	0.61
JMJD6	NP_620604.2	SMARCA1	12|11	23	11.5	2	11|11|14|9	0	0	1.02	0.61
JMJD6	NP_005086.2	ZMYM4	10|12	22	11	2	12|8|14|10	0	0	1	0.61
JMJD6	NP_439892.2	CDK2	10|11	21	10.5	2	10|11|12|10	0	0	0.98	0.61
JMJD6	NP_061155.2	ANLN	7|11	18	9	2	8|9|16|10	0	0	0.84	0.61
JMJD6	NP_001158286.1	ACIN1	32|29	61	30.5	2	24|21|20|21	0	0	1.42	0.62
JMJD6	NP_055643.1	TOX4	26|28	54	27	2	20|22|19|19	0	0	1.35	0.62
JMJD6	NP_004688.2	PRPF4	27|25	52	26	2	21|18|17|17	0	0	1.42	0.62
JMJD6	NP_001035807.1	HIST2H2AA4	23|27	50	25	2	21|20|18|17	0	0	1.32	0.62
JMJD6	NP_683692.2	BOD1L1	23|27	50	25	2	11|15|34|16	0	0	1.32	0.62
JMJD6	NP_055968.1	PHF3	24|21	45	22.5	2	18|18|21|17	0	0	1.22	0.62
JMJD6	NP_001122316.1	SMARCA4	24|20	44	22	2	14|20|15|19	0	0	1.29	0.62
JMJD6	NP_004730.2	MTA2	20|21	41	20.5	2	14|18|24|14	0	0	1.17	0.62
JMJD6	NP_005007.2	PCBP2	23|18	41	20.5	2	22|17|15|17	0	0	1.15	0.62
JMJD6	NP_058633.2	POLA1	18|22	40	20	2	16|15|19|17	0	0	1.19	0.62
JMJD6	NP_003081.2	SNRPA1	21|17	38	19	2	15|15|17|17	0	0	1.19	0.62
JMJD6	NP_009017.1	WDHD1	17|21	38	19	2	17|15|13|21	0	0	1.15	0.62
JMJD6	NP_060090.2	ILF3	19|19	38	19	2	16|16|15|14	0	0	1.25	0.62
JMJD6	NP_064578.2	EMSY	19|19	38	19	2	16|19|10|19	0	0	1.19	0.62
JMJD6	NP_001677.2	ATP5F1B	17|20	37	18.5	2	16|21|14|17	0	0	1.09	0.62
JMJD6	NP_001231.2	CCNT1	20|16	36	18	2	14|13|24|12	0	0	1.14	0.62
JMJD6	NP_808227.1	CSNK2A1	16|19	35	17.5	2	16|16|15|17	0	0	1.09	0.62
JMJD6	NP_000958.1	RPL3	18|16	34	17	2	15|15|16|14	0	0	1.13	0.62
JMJD6	NP_055791.1	PDCD11	18|16	34	17	2	15|17|14|15	0	0	1.11	0.62
JMJD6	NP_001153682.1	SLC25A13	18|15	33	16.5	2	16|15|16|14	0	0	1.08	0.62
JMJD6	NP_060493.3	YEATS2	15|18	33	16.5	2	13|14|22|14	0	0	1.05	0.62
JMJD6	NP_000959.2	RPL4	14|18	32	16	2	15|14|16|17	0	0	1.03	0.62
JMJD6	NP_001226.2	SERPINH1	16|16	32	16	2	15|18|14|14	0	0	1.05	0.62
JMJD6	NP_006538.2	IGF2BP3	17|13	30	15	2	15|16|11|15	0	0	1.05	0.62
JMJD6	NP_055542.1	KMT2B	14|16	30	15	2	15|16|11|17	0	0	1.02	0.62
JMJD6	NP_005608.1	RPS14	13|15	28	14	2	14|16|15|14	0	0	0.95	0.62
JMJD6	NP_115958.2	GLYR1	16|12	28	14	2	14|14|13|15	0	0	1	0.62
JMJD6	NP_006793.1	SF3A3	11|16	27	13.5	2	17|14|13|13	0	0	0.95	0.62
JMJD6	NP_112556.2	HNRNPAB	13|14	27	13.5	2	14|13|12|14	0	0	1.02	0.62
JMJD6	NP_115949.3	PPP4R3A	12|15	27	13.5	2	14|12|14|14	0	0	1	0.62
JMJD6	NP_000652.2	RPL9	14|12	26	13	2	13|12|17|13	0	0	0.95	0.62
JMJD6	NP_038477.2	BAZ2A	12|14	26	13	2	16|9|15|13	0	0	0.98	0.62
JMJD6	NP_002625.1	PHB	13|12	25	12.5	2	12|13|13|13	0	0	0.98	0.62
JMJD6	NP_002800.2	PSMD3	10|15	25	12.5	2	12|14|15|15	0	0	0.89	0.62
JMJD6	NP_005310.1	HIST1H1C	13|0	13	6.5	2	10|8|24|9	0	0	0.51	0.62
JMJD6	NP_055816.2	SPEN	64|61	125	62.5	2	39|37|25|45	0	0	1.71	0.63
JMJD6	NP_036558.3	SF3B3	51|58	109	54.5	2	30|27|37|38	0	0	1.65	0.63
JMJD6	NP_149072.2	DIDO1	45|42	87	43.5	2	30|23|37|23	0	0	1.54	0.63
JMJD6	NP_055317.1	PRPF19	39|41	80	40	2	30|26|24|27	0	0	1.5	0.63
JMJD6	NP_004689.1	PRPF3	38|36	74	37	2	30|29|19|32	0	0	1.35	0.63
JMJD6	NP_116021.2	PAPOLA	30|33	63	31.5	2	25|27|20|24	0	0	1.31	0.63
JMJD6	NP_852469.1	TCF20	29|34	63	31.5	2	25|21|19|29	0	0	1.34	0.63
JMJD6	NP_001244222.1	HNRNPH1	33|26	59	29.5	2	26|22|28|23	0	0	1.19	0.63
JMJD6	NP_004955.2	HDAC1	32|27	59	29.5	2	24|18|32|24	0	0	1.2	0.63
JMJD6	NP_065750.1	GATAD2B	29|26	55	27.5	2	17|25|23|22	0	0	1.26	0.63
JMJD6	NP_065974.1	ZDBF2	27|26	53	26.5	2	27|23|14|25	0	0	1.19	0.63
JMJD6	NP_004506.2	ILF2	26|25	51	25.5	2	24|22|18|26	0	0	1.13	0.63
JMJD6	NP_112552.1	HNRNPK	25|25	50	25	2	19|21|27|17	0	0	1.19	0.63
JMJD6	NP_001460.1	XRCC6	25|24	49	24.5	2	25|23|17|21	0	0	1.14	0.63
JMJD6	NP_001244.1	CDC5L	24|22	46	23	2	21|19|16|19	0	0	1.23	0.63
JMJD6	NP_078938.2	NAT10	23|22	45	22.5	2	23|17|23|19	0	0	1.1	0.63
JMJD6	NP_001135451.1	TP53BP1	18|26	44	22	2	14|16|28|21	0	0	1.11	0.63
JMJD6	NP_001184033.1	KMT2A	22|21	43	21.5	2	18|16|21|17	0	0	1.19	0.63
JMJD6	NP_001091974.1	DDX17	20|22	42	21	2	15|20|26|19	0	0	1.05	0.63
JMJD6	NP_001138303.1	PHB2	21|21	42	21	2	18|18|25|21	0	0	1.02	0.63
JMJD6	NP_127492.1	GTF2I	19|23	42	21	2	17|19|26|16	0	0	1.08	0.63
JMJD6	NP_002682.2	POLD1	21|20	41	20.5	2	16|19|20|17	0	0	1.14	0.63
JMJD6	NP_060238.3	LRRC40	21|20	41	20.5	2	21|22|14|16	0	0	1.12	0.63
JMJD6	NP_064581.2	XAB2	21|19	40	20	2	15|16|24|20	0	0	1.07	0.63
JMJD6	NP_005737.1	NAMPT	22|17	39	19.5	2	18|18|21|17	0	0	1.05	0.63
JMJD6	NP_001061.2	TUBG1	20|18	38	19	2	19|18|17|20	0	0	1.03	0.63
JMJD6	NP_006074.2	IK	21|17	38	19	2	16|17|21|20	0	0	1.03	0.63
JMJD6	NP_733821.1	LMNA	18|20	38	19	2	20|19|22|17	0	0	0.97	0.63
JMJD6	NP_000242.1	MSH2	19|16	35	17.5	2	17|15|22|14	0	0	1.03	0.63
JMJD6	NP_005795.2	DDX39A	19|16	35	17.5	2	17|18|21|15	0	0	0.99	0.63
JMJD6	NP_038476.2	BAZ1A	18|17	35	17.5	2	18|21|12|19	0	0	1	0.63
JMJD6	NP_644810.1	WDR36	18|17	35	17.5	2	19|16|14|17	0	0	1.06	0.63
JMJD6	NP_001511.2	GTF3C1	14|20	34	17	2	18|17|24|20	0	0	0.86	0.63
JMJD6	NP_002267.2	KRT19	17|17	34	17	2	13|15|18|20	0	0	1.03	0.63
JMJD6	NP_057376.2	TRAP1	15|18	33	16.5	2	16|20|16|16	0	0	0.97	0.63
JMJD6	NP_061322.2	MATR3	14|18	32	16	2	17|14|21|17	0	0	0.93	0.63
JMJD6	NP_055484.3	NUP93	16|11	27	13.5	2	15|16|17|15	0	0	0.86	0.63
JMJD6	NP_054733.2	SNRNP200	140|130	270	135	2	71|74|72|84	0	0	1.79	0.64
JMJD6	NP_036565.2	SF3B1	80|95	175	87.5	2	53|51|73|50	0	0	1.54	0.64
JMJD6	NP_115914.1	TUBB6	54|92	146	73	2	48|59|53|56	0	0	1.35	0.64
JMJD6	NP_001073884.1	U2SURP	73|72	145	72.5	2	42|40|43|49	0	0	1.67	0.64
JMJD6	NP_005723.2	RAD50	75|64	139	69.5	2	41|43|60|39	0	0	1.52	0.64
JMJD6	NP_000537.3	TP53	74|54	128	64	2	40|31|60|34	0	0	1.55	0.64
JMJD6	NP_004238.3	EFTUD2	57|56	113	56.5	2	35|32|37|39	0	0	1.58	0.64
JMJD6	NP_006833.2	SF3B2	53|57	110	55	2	35|37|37|44	0	0	1.44	0.64
JMJD6	NP_056175.3	MTREX	54|54	108	54	2	38|35|46|42	0	0	1.34	0.64
JMJD6	NP_055521.1	SART3	46|53	99	49.5	2	29|36|37|39	0	0	1.4	0.64
JMJD6	NP_112533.1	HNRNPA2B1	49|49	98	49	2	40|35|29|39	0	0	1.37	0.64
JMJD6	NP_060082.2	ZCCHC8	47|50	97	48.5	2	38|36|40|37	0	0	1.28	0.64
JMJD6	NP_005372.2	NCL	42|50	92	46	2	39|35|42|35	0	0	1.22	0.64
JMJD6	NP_005753.1	TRIM28	41|45	86	43	2	31|37|29|39	0	0	1.26	0.64
JMJD6	NP_005907.3	MCM7	37|43	80	40	2	35|38|41|34	0	0	1.08	0.64
JMJD6	NP_055699.2	SUGP2	40|40	80	40	2	36|37|39|35	0	0	1.09	0.64
JMJD6	NP_490597.1	BRD4	41|39	80	40	2	27|24|37|29	0	0	1.37	0.64
JMJD6	NP_001348.2	DHX9	39|40	79	39.5	2	33|36|29|31	0	0	1.22	0.64
JMJD6	NP_112420.1	HNRNPA1	38|41	79	39.5	2	30|30|27|30	0	0	1.35	0.64
JMJD6	NP_055456.2	MDC1	36|39	75	37.5	2	33|31|29|40	0	0	1.13	0.64
JMJD6	NP_001005271.2	CHD3	34|37	71	35.5	2	30|27|40|33	0	0	1.09	0.64
JMJD6	NP_055692.2	HELZ	38|33	71	35.5	2	30|28|35|22	0	0	1.23	0.64
JMJD6	NP_001138829.1	SIN3A	34|35	69	34.5	2	30|33|31|27	0	0	1.14	0.64
JMJD6	NP_057688.2	KDM3B	29|39	68	34	2	34|31|45|29	0	0	0.98	0.64
JMJD6	NP_002705.2	PPP1R10	33|34	67	33.5	2	26|28|36|27	0	0	1.15	0.64
JMJD6	NP_002851.2	ALDH18A1	32|35	67	33.5	2	30|35|34|38	0	0	0.98	0.64
JMJD6	NP_055554.1	BCLAF1	32|33	65	32.5	2	28|23|36|22	0	0	1.19	0.64
JMJD6	NP_062535.2	YLPM1	33|32	65	32.5	2	30|27|40|30	0	0	1.02	0.64
JMJD6	NP_004719.2	DDX21	28|35	63	31.5	2	31|27|37|27	0	0	1.03	0.64
JMJD6	NP_056154.1	ADNP	28|34	62	31	2	31|26|39|33	0	0	0.96	0.64
JMJD6	NP_115784.1	BAZ1B	30|32	62	31	2	25|32|31|31	0	0	1.04	0.64
JMJD6	NP_055860.1	WAPL	31|30	61	30.5	2	28|25|31|25	0	0	1.12	0.64
JMJD6	NP_001009999.1	KDM1A	28|31	59	29.5	2	28|25|27|30	0	0	1.07	0.64
JMJD6	NP_057404.2	NUP98	28|31	59	29.5	2	33|30|27|31	0	0	0.98	0.64
JMJD6	NP_000996.2	RPS3	27|31	58	29	2	29|27|38|26	0	0	0.97	0.64
JMJD6	NP_055430.1	GSE1	26|30	56	28	2	27|29|30|30	0	0	0.97	0.64
JMJD6	NP_006080.1	SCML2	26|28	54	27	2	26|23|32|27	0	0	1	0.64
JMJD6	NP_005110.2	THRAP3	25|27	52	26	2	25|22|35|18	0	0	1.04	0.64
JMJD6	NP_066964.1	XRCC5	23|29	52	26	2	26|27|25|26	0	0	1	0.64
JMJD6	NP_005868.1	SF3A1	24|26	50	25	2	20|25|29|27	0	0	0.99	0.64
JMJD6	NP_877423.1	MCM4	22|27	49	24.5	2	26|26|25|24	0	0	0.97	0.64
JMJD6	NP_001185648.1	RBBP7	20|24	44	22	2	26|19|27|20	0	0	0.96	0.64
JMJD6	NP_071504.2	PC	552|545	1097	548.5	2	354|376|388|368	0	0	1.48	0.65
JMJD6	NP_942131.1	ACACA	523|551	1074	537	2	454|431|531|453	0	0	1.15	0.65
JMJD6	NP_001121164.1	PCCA	322|348	670	335	2	306|313|287|305	0	0	1.11	0.65
JMJD6	NP_064551.3	MCCC1	320|336	656	328	2	269|254|240|224	0	0	1.33	0.65
JMJD6	NP_071415.1	MCCC2	295|302	597	298.5	2	273|262|262|257	0	0	1.13	0.65
JMJD6	NP_000523.2	PCCB	237|230	467	233.5	2	225|205|207|213	0	0	1.1	0.65
JMJD6	NP_003283.2	TPR	156|148	304	152	2	134|128|168|145	0	0	1.06	0.65
JMJD6	NP_821133.1	TUBB	109|153	262	131	2	100|109|113|105	0	0	1.23	0.65
JMJD6	NP_001084.3	ACACB	124|136	260	130	2	106|101|121|104	0	0	1.2	0.65
JMJD6	NP_006436.3	PRPF8	131|127	258	129	2	76|85|96|83	0	0	1.52	0.65
JMJD6	NP_001264.2	CHD4	128|122	250	125	2	102|112|131|105	0	0	1.11	0.65
JMJD6	NP_008835.5	PRKDC	126|119	245	122.5	2	147|151|192|139	0	0	0.78	0.65
JMJD6	NP_006078.2	TUBB4A	94|133	227	113.5	2	79|96|87|88	0	0	1.3	0.65
JMJD6	NP_005337.2	HSPA1B	101|106	207	103.5	2	120|123|138|140	0	0	0.79	0.65
JMJD6	NP_821080.1	TUBB2B	78|124	202	101	2	76|81|87|81	0	0	1.24	0.65
JMJD6	NP_006176.2	NUMA1	101|92	193	96.5	2	86|82|90|89	0	0	1.11	0.65
JMJD6	NP_006588.1	HSPA8	89|100	189	94.5	2	104|101|120|106	0	0	0.88	0.65
JMJD6	NP_116093.1	TUBA1C	82|96	178	89	2	98|97|101|101	0	0	0.9	0.65
JMJD6	NP_006000.2	TUBA1A	67|81	148	74	2	83|78|88|84	0	0	0.89	0.65
JMJD6	NP_001447.2	FLNA	74|71	145	72.5	2	666|674|697|692	0	0	0.11	0.65
JMJD6	NP_003371.2	VIM	72|69	141	70.5	2	100|96|123|106	0	0	0.66	0.65
JMJD6	NP_056075.1	SIN3B	67|72	139	69.5	2	60|59|71|62	0	0	1.1	0.65
JMJD6	NP_001171671.1	ZBTB33	65|67	132	66	2	63|62|67|60	0	0	1.05	0.65
JMJD6	NP_006077.2	TUBB3	56|71	127	63.5	2	52|55|58|56	0	0	1.15	0.65
JMJD6	NP_004037.1	ATP5F1A	63|59	122	61	2	46|47|60|49	0	0	1.21	0.65
JMJD6	NP_005959.2	HNRNPM	64|58	122	61	2	45|48|55|48	0	0	1.24	0.65
JMJD6	NP_005582.1	MRE11	65|54	119	59.5	2	60|63|68|59	0	0	0.95	0.65
JMJD6	NP_002408.3	MKI67	61|57	118	59	2	99|83|131|94	0	0	0.58	0.65
JMJD6	NP_001419.1	ENO1	57|60	117	58.5	2	68|62|59|61	0	0	0.94	0.65
JMJD6	NP_004095.4	FASN	64|51	115	57.5	2	261|268|348|264	0	0	0.2	0.65
JMJD6	NP_066407.1	HIST1H2BD	52|62	114	57	2	58|55|27|52	0	0	1.19	0.65
JMJD6	NP_005325.2	HCFC1	54|59	113	56.5	2	52|53|69|52	0	0	1	0.65
JMJD6	NP_066406.1	HIST1H2BB	51|61	112	56	2	55|55|25|50	0	0	1.21	0.65
JMJD6	NP_001367.2	DYNC1H1	52|57	109	54.5	2	69|75|91|80	0	0	0.69	0.65
JMJD6	NP_002473.2	NASP	47|60	107	53.5	2	48|38|67|46	0	0	1.08	0.65
JMJD6	NP_005076.3	NUP214	52|49	101	50.5	2	55|60|56|56	0	0	0.89	0.65
JMJD6	NP_001164100.1	CHD8	42|58	100	50	2	45|46|48|48	0	0	1.07	0.65
JMJD6	NP_116165.1	JMJD1C	44|47	91	45.5	2	45|47|57|48	0	0	0.92	0.65
JMJD6	NP_004125.3	HSPA9	43|46	89	44.5	2	47|49|64|46	0	0	0.86	0.65
JMJD6	NP_001138880.1	NONO	44|43	87	43.5	2	45|43|68|51	0	0	0.84	0.65
JMJD6	NP_003312.3	TUFM	43|43	86	43	2	38|41|44|43	0	0	1.04	0.65
JMJD6	NP_001171134.1	RIF1	40|43	83	41.5	2	47|43|49|44	0	0	0.91	0.65
JMJD6	NP_005338.1	HSPA5	39|43	82	41	2	38|43|50|42	0	0	0.95	0.65
JMJD6	NP_006657.1	RUVBL2	40|41	81	40.5	2	53|57|60|56	0	0	0.72	0.65
JMJD6	NP_001393.1	EEF1A1	40|39	79	39.5	2	43|45|46|43	0	0	0.89	0.65
JMJD6	NP_036244.2	TPX2	39|38	77	38.5	2	44|47|47|47	0	0	0.83	0.65
JMJD6	NP_001609.2	PARP1	37|39	76	38	2	42|46|38|48	0	0	0.87	0.65
JMJD6	NP_005057.1	SFPQ	37|39	76	38	2	29|33|49|38	0	0	1.02	0.65
JMJD6	NP_001116855.1	BCOR	37|38	75	37.5	2	38|40|40|40	0	0	0.95	0.65
JMJD6	NP_004492.2	HNRNPU	42|33	75	37.5	2	40|30|45|36	0	0	0.99	0.65
JMJD6	NP_006576.2	CCT8	31|35	66	33	2	61|68|80|70	0	0	0.47	0.65
JMJD6	NP_001143.2	SLC25A5	34|31	65	32.5	2	41|38|49|29	0	0	0.83	0.65
JMJD6	NP_004680.2	MTA1	32|32	64	32	2	31|33|38|36	0	0	0.93	0.65
JMJD6	NP_110379.2	TCP1	29|35	64	32	2	37|46|65|40	0	0	0.68	0.65
JMJD6	NP_001627.2	SLC25A6	33|30	63	31.5	2	37|34|48|28	0	0	0.86	0.65
JMJD6	NP_002676.1	EXOSC10	31|31	62	31	2	34|30|37|31	0	0	0.94	0.65
JMJD6	NP_055160.2	ZNF318	28|32	60	30	2	30|33|44|32	0	0	0.86	0.65
JMJD6	NP_005115.2	NUP153	29|30	59	29.5	2	38|37|42|38	0	0	0.76	0.65
JMJD6	NP_068803.1	HIST1H4J	29|30	59	29.5	2	38|37|21|31	0	0	0.93	0.65
JMJD6	NP_055335.2	MYBBP1A	30|28	58	29	2	40|39|60|38	0	0	0.66	0.65
JMJD6	NP_003267.1	TMPO	30|27	57	28.5	2	30|28|32|32	0	0	0.93	0.65
JMJD6	NP_001518.3	HDAC2	24|31	55	27.5	2	34|27|33|32	0	0	0.87	0.65
JMJD6	NP_003698.1	RUVBL1	29|26	55	27.5	2	34|32|50|33	0	0	0.74	0.65
JMJD6	NP_006422.1	CCT2	25|29	54	27	2	45|46|56|41	0	0	0.57	0.65
JMJD6	NP_003592.3	SMARCA5	26|27	53	26.5	2	30|31|40|30	0	0	0.81	0.65
JMJD6	NP_001753.1	CCT6A	24|25	49	24.5	2	34|34|51|34	0	0	0.64	0.65
JMJD6	NP_038203.2	IARS	21|28	49	24.5	2	37|38|48|36	0	0	0.62	0.65
JMJD6	NP_036205.1	CCT5	20|28	48	24	2	37|33|50|38	0	0	0.61	0.65
JMJD6	NP_006258.3	RANBP2	23|23	46	23	2	132|124|147|130	0	0	0.17	0.65
JMJD6	NP_056110.2	SMCHD1	23|23	46	23	2	30|33|28|31	0	0	0.75	0.65
JMJD6	NP_060918.2	CAND1	22|24	46	23	2	24|27|32|29	0	0	0.82	0.65
JMJD6	NP_064502.9	LARS	22|24	46	23	2	38|39|49|34	0	0	0.57	0.65
JMJD6	NP_733765.1	ATP2A2	23|23	46	23	2	22|24|24|25	0	0	0.97	0.65
JMJD6	NP_001203.1	C1QBP	21|24	45	22.5	2	25|23|36|32	0	0	0.78	0.65
JMJD6	NP_733468.2	KNL1	21|24	45	22.5	2	30|29|26|31	0	0	0.78	0.65
JMJD6	NP_004437.2	EPRS	24|20	44	22	2	54|49|60|42	0	0	0.43	0.65
JMJD6	NP_005989.3	CCT3	23|21	44	22	2	35|43|48|37	0	0	0.54	0.65
JMJD6	NP_060225.4	NSUN2	20|22	42	21	2	23|23|21|23	0	0	0.93	0.65
JMJD6	NP_002626.1	SLC25A3	21|20	41	20.5	2	22|25|27|21	0	0	0.86	0.65
JMJD6	NP_066997.3	CCAR2	19|22	41	20.5	2	25|23|22|24	0	0	0.87	0.65
JMJD6	NP_001137533.1	COPB1	19|21	40	20	2	26|23|28|23	0	0	0.8	0.65
JMJD6	NP_005436.1	SMC3	21|19	40	20	2	31|29|42|24	0	0	0.63	0.65
JMJD6	NP_006297.2	SMC1A	20|20	40	20	2	20|25|40|22	0	0	0.75	0.65
JMJD6	NP_002511.1	NPM1	20|19	39	19.5	2	28|26|28|28	0	0	0.71	0.65
JMJD6	NP_005198.1	CRKL	19|20	39	19.5	2	25|28|26|29	0	0	0.72	0.65
JMJD6	NP_112598.2	EPPK1	18|21	39	19.5	2	26|25|25|27	0	0	0.76	0.65
JMJD6	NP_113584.3	HUWE1	22|17	39	19.5	2	24|27|33|28	0	0	0.7	0.65
JMJD6	NP_001017963.2	HSP90AA1	18|20	38	19	2	26|24|29|27	0	0	0.72	0.65
JMJD6	NP_005564.1	LMNB1	19|19	38	19	2	21|20|38|16	0	0	0.8	0.65
JMJD6	NP_055950.1	NUP205	18|20	38	19	2	26|25|27|27	0	0	0.72	0.65
JMJD6	NP_001002.1	RPS7	17|20	37	18.5	2	19|23|26|19	0	0	0.85	0.65
JMJD6	NP_001129477.1	GART	19|18	37	18.5	2	25|19|33|25	0	0	0.73	0.65
JMJD6	NP_001157616.1	CHAMP1	18|19	37	18.5	2	17|19|29|16	0	0	0.91	0.65
JMJD6	NP_003553.2	SLC25A11	19|18	37	18.5	2	22|20|22|21	0	0	0.87	0.65
JMJD6	NP_031381.2	HSP90AB1	18|19	37	18.5	2	32|27|40|28	0	0	0.58	0.65
JMJD6	NP_002559.2	PABPC1	18|18	36	18	2	20|21|27|18	0	0	0.84	0.65
JMJD6	NP_002699.1	PPP1CA	18|18	36	18	2	19|18|14|21	0	0	1	0.65
JMJD6	NP_004389.2	DDX10	18|18	36	18	2	15|17|21|20	0	0	0.99	0.65
JMJD6	NP_006421.2	CCT4	19|17	36	18	2	27|24|43|24	0	0	0.61	0.65
JMJD6	NP_665739.3	POGZ	19|17	36	18	2	16|20|24|17	0	0	0.94	0.65
JMJD6	P60712	ACTB	18|18	36	18	2	29|28|41|34	0	0	0.55	0.65
JMJD6	NP_001129125.1	PABPC4	18|17	35	17.5	2	16|17|25|17	0	0	0.93	0.65
JMJD6	NP_006316.1	RAN	16|19	35	17.5	2	18|24|32|17	0	0	0.77	0.65
JMJD6	NP_001407.1	EIF4A1	18|16	34	17	2	19|17|31|21	0	0	0.77	0.65
JMJD6	NP_055312.2	ZNF638	19|15	34	17	2	24|29|26|28	0	0	0.64	0.65
JMJD6	NP_001777.1	CDK1	15|18	33	16.5	2	19|14|24|17	0	0	0.89	0.65
JMJD6	NP_004332.2	CAD	18|15	33	16.5	2	25|22|29|22	0	0	0.67	0.65
JMJD6	NP_005947.3	MTHFD1	15|18	33	16.5	2	17|19|26|14	0	0	0.87	0.65
JMJD6	NP_954657.1	KRT18	16|17	33	16.5	2	17|18|27|18	0	0	0.82	0.65
JMJD6	NP_001180424.1	ADAR	13|19	32	16	2	14|19|23|21	0	0	0.83	0.65
JMJD6	NP_003595.1	IRS4	17|15	32	16	2	56|49|68|47	0	0	0.29	0.65
JMJD6	NP_006493.1	POLH	15|17	32	16	2	24|26|29|18	0	0	0.66	0.65
JMJD6	NP_036387.2	XRN2	16|16	32	16	2	16|20|17|19	0	0	0.89	0.65
JMJD6	NP_056018.2	RPRD2	14|18	32	16	2	23|22|23|29	0	0	0.66	0.65
JMJD6	NP_056261.4	AHCTF1	16|16	32	16	2	41|35|19|38	0	0	0.48	0.65
JMJD6	NP_001120792.1	UBAP2L	17|14	31	15.5	2	28|27|40|25	0	0	0.52	0.65
JMJD6	NP_006181.1	ORC2	14|17	31	15.5	2	13|22|23|18	0	0	0.82	0.65
JMJD6	NP_006319.1	RBM14	15|16	31	15.5	2	18|14|27|14	0	0	0.85	0.65
JMJD6	NP_446464.1	ASS1	15|16	31	15.5	2	18|17|20|18	0	0	0.85	0.65
JMJD6	NP_002645.3	PKM	16|14	30	15	2	21|23|20|22	0	0	0.7	0.65
JMJD6	NP_002700.1	PPP1CB	16|14	30	15	2	18|20|10|18	0	0	0.91	0.65
JMJD6	NP_009123.1	SUPT16H	15|15	30	15	2	16|21|19|15	0	0	0.85	0.65
JMJD6	NP_612565.1	KIF23	14|15	29	14.5	2	19|16|23|19	0	0	0.75	0.65
JMJD6	NP_001106207.1	TASOR	13|15	28	14	2	17|20|21|17	0	0	0.75	0.65
JMJD6	NP_001159757.1	CCT7	12|16	28	14	2	22|25|32|18	0	0	0.58	0.65
JMJD6	NP_690852.1	LRWD1	14|14	28	14	2	16|13|22|14	0	0	0.86	0.65
JMJD6	NP_001058.2	TOP2A	14|13	27	13.5	2	17|15|17|14	0	0	0.86	0.65
JMJD6	NP_001177893.1	ZMYM2	14|13	27	13.5	2	17|17|22|19	0	0	0.72	0.65
JMJD6	NP_036473.2	GTPBP4	15|12	27	13.5	2	14|16|17|15	0	0	0.87	0.65
JMJD6	NP_064520.2	WRNIP1	13|14	27	13.5	2	15|17|25|12	0	0	0.78	0.65
JMJD6	NP_002256.2	KPNB1	11|15	26	13	2	29|32|36|31	0	0	0.41	0.65
JMJD6	NP_004981.2	MARS	11|15	26	13	2	21|22|25|19	0	0	0.6	0.65
JMJD6	NP_060117.3	FTSJ3	13|13	26	13	2	13|16|16|13	0	0	0.9	0.65
JMJD6	NP_001180345.1	DDX3X	14|11	25	12.5	2	17|18|22|19	0	0	0.66	0.65
JMJD6	NP_005906.2	MCM6	13|12	25	12.5	2	12|9|20|11	0	0	0.96	0.65
JMJD6	NP_006827.1	GCN1	12|13	25	12.5	2	68|73|88|67	0	0	0.17	0.65
JMJD6	NP_001611.1	AHNAK	12|11	23	11.5	2	391|419|464|386	0	0	0.03	0.65
JMJD6	NP_002287.2	LBR	10|13	23	11.5	2	21|18|27|21	0	0	0.53	0.65
JMJD6	NP_002878.2	RARS	12|11	23	11.5	2	17|18|26|16	0	0	0.6	0.65
JMJD6	NP_003929.4	AP3D1	9|14	23	11.5	2	19|19|22|19	0	0	0.58	0.65
JMJD6	NP_009096.2	SF3A2	11|12	23	11.5	2	11|13|13|13	0	0	0.92	0.65
JMJD6	NP_056130.2	LARP1	12|11	23	11.5	2	39|41|46|40	0	0	0.28	0.65
JMJD6	NP_065764.1	ZNF512B	11|12	23	11.5	2	15|14|4|15	0	0	0.96	0.65
JMJD6	NP_065779.1	ESYT2	12|11	23	11.5	2	22|18|15|20	0	0	0.61	0.65
JMJD6	NP_001001.2	RPS6	10|12	22	11	2	13|11|13|13	0	0	0.88	0.65
JMJD6	NP_001123561.1	KARS	11|11	22	11	2	14|13|11|15	0	0	0.83	0.65
JMJD6	NP_001649.1	ARF1	10|12	22	11	2	11|14|14|13	0	0	0.85	0.65
JMJD6	NP_002943.2	RPS2	11|11	22	11	2	17|15|25|14	0	0	0.62	0.65
JMJD6	NP_006435.2	SMC2	12|10	22	11	2	15|16|19|16	0	0	0.67	0.65
JMJD6	NP_060252.4	TASOR2	10|12	22	11	2	13|11|11|17	0	0	0.85	0.65
JMJD6	NP_443157.1	LENG8	10|12	22	11	2	11|12|17|11	0	0	0.86	0.65
JMJD6	NP_705931.1	NUP50	10|12	22	11	2	11|14|11|13	0	0	0.9	0.65
JMJD6	NP_000961.2	RPL6	10|11	21	10.5	2	11|10|22|12	0	0	0.76	0.65
JMJD6	NP_001004.2	RPS9	10|11	21	10.5	2	10|10|19|10	0	0	0.86	0.65
JMJD6	NP_001136067.1	P4HA1	10|11	21	10.5	2	12|14|12|12	0	0	0.84	0.65
JMJD6	NP_003555.1	TAGLN2	10|11	21	10.5	2	14|14|17|13	0	0	0.72	0.65
JMJD6	NP_004413.1	DVL2	12|9	21	10.5	2	41|37|43|44	0	0	0.25	0.65
JMJD6	NP_006302.2	NCOR1	9|12	21	10.5	2	10|12|11|15	0	0	0.88	0.65
JMJD6	NP_009109.3	STRAP	10|11	21	10.5	2	16|16|15|18	0	0	0.65	0.65
JMJD6	NP_055681.1	SEC16A	12|9	21	10.5	2	16|14|16|15	0	0	0.69	0.65
JMJD6	NP_057427.3	CENPF	10|11	21	10.5	2	11|13|10|16	0	0	0.84	0.65
JMJD6	NP_690866.1	TIPRL	9|12	21	10.5	2	18|17|24|18	0	0	0.55	0.65
JMJD6	NP_003290.1	HSP90B1	9|11	20	10	2	16|11|13|12	0	0	0.77	0.65
JMJD6	NP_009106.1	ERLIN2	10|10	20	10	2	12|10|10|10	0	0	0.95	0.65
JMJD6	NP_060255.3	SPDL1	9|11	20	10	2	16|13|13|11	0	0	0.75	0.65
JMJD6	NP_065816.2	UBR4	9|11	20	10	2	15|11|12|15	0	0	0.75	0.65
JMJD6	NP_001104792.1	DDX54	10|9	19	9.5	2	14|18|17|14	0	0	0.6	0.65
JMJD6	NP_001128512.1	DCTN1	8|11	19	9.5	2	25|22|29|25	0	0	0.38	0.65
JMJD6	NP_002379.3	MCM3	9|10	19	9.5	2	12|11|14|13	0	0	0.76	0.65
JMJD6	NP_004175.2	WARS	10|9	19	9.5	2	14|12|24|18	0	0	0.56	0.65
JMJD6	NP_006537.3	IGF2BP1	8|11	19	9.5	2	12|11|13|12	0	0	0.79	0.65
JMJD6	NP_055118.1	PES1	9|10	19	9.5	2	7|13|11|9	0	0	0.95	0.65
JMJD6	NP_001010.2	RPS15A	9|9	18	9	2	10|9|14|15	0	0	0.75	0.65
JMJD6	NP_001119575.1	RACGAP1	8|10	18	9	2	12|10|10|10	0	0	0.86	0.65
JMJD6	NP_002257.1	KPNA2	10|8	18	9	2	11|10|13|10	0	0	0.82	0.65
JMJD6	NP_002523.2	NUP88	10|8	18	9	2	8|10|11|11	0	0	0.9	0.65
JMJD6	NP_004930.1	DDX1	9|9	18	9	2	9|9|11|10	0	0	0.92	0.65
JMJD6	NP_001002800.1	SMC4	8|9	17	8.5	2	14|11|26|10	0	0	0.56	0.65
JMJD6	NP_001007226.1	IGF2BP2	9|8	17	8.5	2	10|11|9|9	0	0	0.87	0.65
JMJD6	NP_001896.2	CTPS1	8|9	17	8.5	2	16|14|18|14	0	0	0.55	0.65
JMJD6	NP_002254.2	KIFC1	7|10	17	8.5	2	11|13|11|12	0	0	0.72	0.65
JMJD6	NP_002849.1	ABCD3	9|8	17	8.5	2	14|16|18|16	0	0	0.53	0.65
JMJD6	NP_006456.1	ARID3B	9|8	17	8.5	2	12|14|18|12	0	0	0.61	0.65
JMJD6	NP_055642.3	ZC3H11A	8|9	17	8.5	2	10|10|15|13	0	0	0.71	0.65
JMJD6	NP_060791.3	BRIX1	10|7	17	8.5	2	12|8|9|11	0	0	0.85	0.65
JMJD6	NP_064632.2	COQ8A	10|7	17	8.5	2	11|11|12|9	0	0	0.79	0.65
JMJD6	NP_109590.3	RAI1	7|10	17	8.5	2	10|10|11|11	0	0	0.81	0.65
JMJD6	NP_000170.1	MSH6	7|9	16	8	2	10|11|12|11	0	0	0.73	0.65
JMJD6	NP_001164014.1	PGAM5	8|8	16	8	2	7|9|17|10	0	0	0.74	0.65
JMJD6	NP_001243198.1	KIF22	9|7	16	8	2	13|12|9|10	0	0	0.73	0.65
JMJD6	NP_001646.2	ARCN1	8|8	16	8	2	9|10|13|8	0	0	0.8	0.65
JMJD6	NP_003744.1	EIF3D	8|8	16	8	2	9|10|13|10	0	0	0.76	0.65
JMJD6	NP_005633.2	TAF7	7|9	16	8	2	11|11|12|11	0	0	0.71	0.65
JMJD6	NP_036265.3	COPG2	7|9	16	8	2	56|50|66|53	0	0	0.14	0.65
JMJD6	NP_037506.2	PDCD6IP	8|8	16	8	2	11|10|9|10	0	0	0.8	0.65
JMJD6	NP_055781.2	DHX30	8|8	16	8	2	11|11|7|11	0	0	0.8	0.65
JMJD6	NP_056156.2	NCAPH	8|8	16	8	2	13|12|18|14	0	0	0.56	0.65
JMJD6	NP_065134.1	NUP107	7|9	16	8	2	13|13|17|18	0	0	0.52	0.65
JMJD6	NP_001011.1	RPS16	7|8	15	7.5	2	8|9|11|10	0	0	0.79	0.65
JMJD6	NP_001106849.1	FANCI	8|7	15	7.5	2	10|14|12|10	0	0	0.65	0.65
JMJD6	NP_001340.2	DARS	8|7	15	7.5	2	12|10|18|11	0	0	0.59	0.65
JMJD6	NP_005042.1	QARS	7|8	15	7.5	2	17|18|23|15	0	0	0.41	0.65
JMJD6	NP_054767.3	MRTFB	8|7	15	7.5	2	105|104|141|108	0	0	0.07	0.65
JMJD6	NP_056169.1	NUP188	8|7	15	7.5	2	9|10|9|11	0	0	0.77	0.65
JMJD6	NP_058431.2	CRK	8|7	15	7.5	2	16|18|20|17	0	0	0.42	0.65
JMJD6	NP_061862.1	RBM27	8|7	15	7.5	2	11|7|15|8	0	0	0.73	0.65
JMJD6	NP_065795.1	MTA3	7|8	15	7.5	2	4|11|9|9	0	0	0.91	0.65
JMJD6	NP_078805.3	CDC73	8|7	15	7.5	2	9|10|7|9	0	0	0.86	0.65
JMJD6	NP_542417.2	PRRC2A	7|8	15	7.5	2	24|29|31|30	0	0	0.26	0.65
JMJD6	NP_000963.1	RPL7A	8|6	14	7	2	7|7|15|5	0	0	0.82	0.65
JMJD6	NP_001914.3	DDB1	7|7	14	7	2	8|7|7|7	0	0	0.97	0.65
JMJD6	NP_001952.1	EEF2	8|6	14	7	2	9|9|11|11	0	0	0.7	0.65
JMJD6	NP_002936.1	RPA1	6|8	14	7	2	14|9|12|11	0	0	0.61	0.65
JMJD6	NP_003579.3	CUL4B	5|9	14	7	2	7|12|13|11	0	0	0.65	0.65
JMJD6	NP_003741.1	EIF3A	5|9	14	7	2	31|32|46|31	0	0	0.2	0.65
JMJD6	NP_006006.3	ARID1A	7|7	14	7	2	12|13|14|17	0	0	0.5	0.65
JMJD6	NP_006256.1	RAD21	8|6	14	7	2	12|11|8|9	0	0	0.7	0.65
JMJD6	NP_057123.1	RTRAF	7|7	14	7	2	7|8|6|7	0	0	1	0.65
JMJD6	NP_073153.1	ANAPC1	7|7	14	7	2	19|21|19|18	0	0	0.36	0.65
JMJD6	NP_000108.1	EMD	6|7	13	6.5	2	7|7|10|7	0	0	0.84	0.65
JMJD6	NP_001091.1	ACTA1	0|13	13	6.5	2	25|27|27|28	0	0	0.24	0.65
JMJD6	NP_001229713.1	HLCS	7|6	13	6.5	2	8|9|11|9	0	0	0.7	0.65
JMJD6	NP_001422.1	EPB41L2	8|5	13	6.5	2	34|40|54|39	0	0	0.16	0.65
JMJD6	NP_002145.3	HSPA4	4|9	13	6.5	2	14|16|11|12	0	0	0.49	0.65
JMJD6	NP_006004.2	RPL10	7|6	13	6.5	2	6|6|11|7	0	0	0.87	0.65
JMJD6	NP_006591.1	NUDC	6|7	13	6.5	2	14|16|25|19	0	0	0.35	0.65
JMJD6	NP_036478.2	NUP62	8|5	13	6.5	2	8|9|11|11	0	0	0.67	0.65
JMJD6	NP_039269.2	LIG3	7|6	13	6.5	2	11|9|7|5	0	0	0.81	0.65
JMJD6	NP_055448.1	CTR9	7|6	13	6.5	2	7|7|7|7	0	0	0.93	0.65
JMJD6	NP_055449.1	PPM1F	6|7	13	6.5	2	8|9|9|9	0	0	0.74	0.65
JMJD6	NP_060289.2	TRMT10C	6|7	13	6.5	2	7|8|8|6	0	0	0.9	0.65
JMJD6	NP_060700.2	NUP133	8|5	13	6.5	2	19|16|20|16	0	0	0.37	0.65
JMJD6	NP_612510.1	TECR	6|7	13	6.5	2	7|9|12|6	0	0	0.76	0.65
JMJD6	NP_000929.1	POLR2B	7|5	12	6	2	17|13|10|13	0	0	0.45	0.65
JMJD6	NP_000966.2	RPL11	6|6	12	6	2	5|7|9|6	0	0	0.89	0.65
JMJD6	NP_001186269.1	RPL17	6|6	12	6	2	7|6|11|5	0	0	0.83	0.65
JMJD6	NP_001243763.1	AURKB	6|6	12	6	2	8|8|5|11	0	0	0.75	0.65
JMJD6	NP_001307.2	CSE1L	5|7	12	6	2	10|9|9|9	0	0	0.65	0.65
JMJD6	NP_002902.2	UPF1	7|5	12	6	2	7|9|7|7	0	0	0.8	0.65
JMJD6	NP_005215.1	ARID3A	6|6	12	6	2	10|6|14|10	0	0	0.6	0.65
JMJD6	NP_006109.2	HAX1	6|6	12	6	2	8|7|9|6	0	0	0.8	0.65
JMJD6	NP_006835.2	ILVBL	5|7	12	6	2	5|5|10|8	0	0	0.86	0.65
JMJD6	NP_036243.1	AHSA1	6|6	12	6	2	6|7|7|6	0	0	0.92	0.65
JMJD6	NP_055908.1	TAB2	6|6	12	6	2	7|8|4|10	0	0	0.83	0.65
JMJD6	NP_056536.2	GEMIN4	6|6	12	6	2	9|8|5|7	0	0	0.83	0.65
JMJD6	NP_116233.2	MASTL	6|6	12	6	2	9|6|8|11	0	0	0.71	0.65
JMJD6	NP_973728.1	ELF2	6|6	12	6	2	8|7|7|5	0	0	0.89	0.65
JMJD6	NP_001091872.1	ZBTB21	5|6	11	5.5	2	3|7|7|8	0	0	0.88	0.65
JMJD6	NP_001395.1	EEF1G	5|6	11	5.5	2	11|9|15|11	0	0	0.48	0.65
JMJD6	NP_003671.1	YARS	5|6	11	5.5	2	8|7|12|6	0	0	0.67	0.65
JMJD6	NP_003745.1	EIF3F	6|5	11	5.5	2	8|6|10|7	0	0	0.71	0.65
JMJD6	NP_009166.2	XPOT	6|5	11	5.5	2	5|8|9|10	0	0	0.69	0.65
JMJD6	NP_036272.2	SLC25A10	5|6	11	5.5	2	7|7|11|8	0	0	0.67	0.65
JMJD6	NP_057191.2	ZFR	5|6	11	5.5	2	10|6|16|5	0	0	0.59	0.65
JMJD6	NP_073615.2	CEP85	5|6	11	5.5	2	13|8|7|9	0	0	0.59	0.65
JMJD6	NP_115979.3	KDM2B	5|6	11	5.5	2	13|10|7|9	0	0	0.56	0.65
JMJD6	NP_000099.2	DLD	4|6	10	5	2	6|6|10|6	0	0	0.71	0.65
JMJD6	NP_001098016.1	RPP30	4|6	10	5	2	7|9|4|6	0	0	0.77	0.65
JMJD6	NP_001129695.1	RCOR3	5|5	10	5	2	7|5|4|4	0	0	1	0.65
JMJD6	NP_001171825.1	PHF8	5|5	10	5	2	8|7|5|5	0	0	0.8	0.65
JMJD6	NP_001189360.1	PRDX1	5|5	10	5	2	3|6|7|7	0	0	0.87	0.65
JMJD6	NP_001245237.1	NOP2	5|5	10	5	2	3|4|11|3	0	0	0.95	0.65
JMJD6	NP_003473.3	KMT2D	6|4	10	5	2	7|5|8|6	0	0	0.77	0.65
JMJD6	NP_004406.2	DSP	5|5	10	5	2	11|8|18|9	0	0	0.43	0.65
JMJD6	NP_057291.1	CPSF3	5|5	10	5	2	7|8|8|10	0	0	0.61	0.65
JMJD6	NP_060530.3	IARS2	5|5	10	5	2	6|5|5|7	0	0	0.87	0.65
JMJD6	NP_060670.1	HMG20A	5|5	10	5	2	8|9|5|10	0	0	0.62	0.65
JMJD6	NP_065174.1	CORO1B	3|7	10	5	2	41|28|45|32	0	0	0.14	0.65
JMJD6	NP_085130.2	CPEB4	5|5	10	5	2	5|5|6|7	0	0	0.87	0.65
JMJD6	NP_112196.3	TRMT1L	5|5	10	5	2	5|8|9|6	0	0	0.71	0.65
JMJD6	NP_112557.2	CDK13	4|6	10	5	2	7|7|7|7	0	0	0.71	0.65
JMJD6	NP_570844.1	OPA1	5|5	10	5	2	5|7|0|8	0	0	1	0.65
JMJD6	NP_694546.1	PSMC4	5|5	10	5	2	6|9|7|10	0	0	0.62	0.65
JMJD6	NP_001028755.2	ACOT9	5|4	9	4.5	2	6|7|10|6	0	0	0.62	0.65
JMJD6	NP_001034679.2	USP9X	5|4	9	4.5	2	10|10|14|11	0	0	0.4	0.65
JMJD6	NP_001093869.1	PDS5A	5|4	9	4.5	2	10|7|14|7	0	0	0.47	0.65
JMJD6	NP_001124295.1	DNMT1	4|5	9	4.5	2	6|6|10|3	0	0	0.72	0.65
JMJD6	NP_001182484.1	CLINT1	4|5	9	4.5	2	12|14|18|18	0	0	0.29	0.65
JMJD6	NP_001185987.1	ARPIN-AP3S2	5|4	9	4.5	2	8|10|12|9	0	0	0.46	0.65
JMJD6	NP_001231567.1	ARID5B	4|5	9	4.5	2	9|4|0|9	0	0	0.82	0.65
JMJD6	NP_001247.3	CDC27	5|4	9	4.5	2	10|10|10|12	0	0	0.43	0.65
JMJD6	NP_001257419.1	RPL18	5|4	9	4.5	2	3|5|9|5	0	0	0.82	0.65
JMJD6	NP_002799.3	PSMD2	5|4	9	4.5	2	7|10|14|9	0	0	0.45	0.65
JMJD6	NP_003897.2	MCM3AP	4|5	9	4.5	2	8|11|10|13	0	0	0.43	0.65
JMJD6	NP_004273.1	BAG2	5|4	9	4.5	2	5|5|11|5	0	0	0.69	0.65
JMJD6	NP_005757.1	FARP1	5|4	9	4.5	2	6|10|10|7	0	0	0.55	0.65
JMJD6	NP_005975.1	SLC25A1	5|4	9	4.5	2	6|5|9|5	0	0	0.72	0.65
JMJD6	NP_036219.2	GTF3C5	5|4	9	4.5	2	8|7|9|9	0	0	0.55	0.65
JMJD6	NP_055288.1	DIMT1	5|4	9	4.5	2	6|5|5|6	0	0	0.82	0.65
JMJD6	NP_055532.1	ZNF536	4|5	9	4.5	2	6|7|10|4	0	0	0.67	0.65
JMJD6	NP_057126.2	EXOSC3	5|4	9	4.5	2	6|7|7|7	0	0	0.67	0.65
JMJD6	NP_057321.2	ANAPC5	6|3	9	4.5	2	14|12|15|13	0	0	0.33	0.65
JMJD6	NP_064709.2	CIAPIN1	4|5	9	4.5	2	6|6|9|7	0	0	0.64	0.65
JMJD6	NP_066298.1	HIST1H3F	4|5	9	4.5	2	6|6|10|5	0	0	0.67	0.65
JMJD6	NP_079510.1	WDR61	4|5	9	4.5	2	7|5|3|5	0	0	0.9	0.65
JMJD6	NP_115593.3	ANKRD17	3|6	9	4.5	2	23|25|26|21	0	0	0.19	0.65
JMJD6	NP_998784.1	ATP6V1H	4|5	9	4.5	2	5|5|5|6	0	0	0.86	0.65
JMJD6	NP_000967.1	RPL12	4|4	8	4	2	4|4|4|4	0	0	1	0.65
JMJD6	NP_001018146.1	NME1-NME2	0|8	8	4	2	8|11|10|10	0	0	0.41	0.65
JMJD6	NP_001096616.1	GIGYF2	5|3	8	4	2	35|34|61|36	0	0	0.1	0.65
JMJD6	NP_001099009.1	ZBTB10	4|4	8	4	2	6|3|5|5	0	0	0.84	0.65
JMJD6	NP_001135836.1	ALG5	4|4	8	4	2	4|5|5|4	0	0	0.89	0.65
JMJD6	NP_001559.1	EIF3E	4|4	8	4	2	12|11|13|13	0	0	0.33	0.65
JMJD6	NP_002457.1	MYBL2	5|3	8	4	2	6|6|5|7	0	0	0.67	0.65
JMJD6	NP_002922.2	RING1	4|4	8	4	2	6|5|6|5	0	0	0.73	0.65
JMJD6	NP_003130.2	SRPRA	3|5	8	4	2	6|6|8|6	0	0	0.62	0.65
JMJD6	NP_003633.1	HAT1	4|4	8	4	2	5|5|6|5	0	0	0.76	0.65
JMJD6	NP_003742.2	EIF3B	4|4	8	4	2	18|16|26|17	0	0	0.21	0.65
JMJD6	NP_003748.1	EIF3I	4|4	8	4	2	10|11|13|11	0	0	0.36	0.65
JMJD6	NP_004119.1	GTF2F2	3|5	8	4	2	6|7|7|5	0	0	0.64	0.65
JMJD6	NP_004228.1	TRIP13	3|5	8	4	2	7|5|8|8	0	0	0.57	0.65
JMJD6	NP_004652.2	CDC23	4|4	8	4	2	6|7|9|9	0	0	0.52	0.65
JMJD6	NP_004714.2	ARHGEF2	3|5	8	4	2	10|11|8|11	0	0	0.4	0.65
JMJD6	NP_004915.2	ACTN4	2|6	8	4	2	7|11|12|12	0	0	0.38	0.65
JMJD6	NP_005498.1	CFL1	5|3	8	4	2	7|4|5|5	0	0	0.76	0.65
JMJD6	NP_006017.1	H1FX	4|4	8	4	2	4|4|8|5	0	0	0.76	0.65
JMJD6	NP_006294.2	AIMP2	4|4	8	4	2	7|10|11|9	0	0	0.43	0.65
JMJD6	NP_006310.1	CDIPT	4|4	8	4	2	4|5|6|4	0	0	0.84	0.65
JMJD6	NP_037450.2	PRRC2B	3|5	8	4	2	11|12|14|16	0	0	0.3	0.65
JMJD6	NP_060136.1	ZNF280C	4|4	8	4	2	4|5|5|4	0	0	0.89	0.65
JMJD6	NP_060856.2	PCID2	4|4	8	4	2	4|4|4|5	0	0	0.94	0.65
JMJD6	NP_064555.2	NCLN	4|4	8	4	2	5|4|3|6	0	0	0.89	0.65
JMJD6	NP_065907.2	TSHZ3	3|5	8	4	2	7|5|9|8	0	0	0.55	0.65
JMJD6	NP_066967.3	PSIP1	4|4	8	4	2	5|3|10|4	0	0	0.73	0.65
JMJD6	NP_071741.2	NCAPG	3|5	8	4	2	7|6|5|8	0	0	0.62	0.65
JMJD6	NP_149351.1	SURF4	3|5	8	4	2	4|5|4|7	0	0	0.8	0.65
JMJD6	NP_886553.3	EIF4G1	5|3	8	4	2	54|42|81|50	0	0	0.07	0.65
JMJD6	NP_000030.1	APOA1	3|4	7	3.5	2	4|4|6|4	0	0	0.78	0.65
JMJD6	NP_000998.1	RPS4X	3|4	7	3.5	2	6|4|6|4	0	0	0.7	0.65
JMJD6	NP_001168.1	ARL1	4|3	7	3.5	2	4|3|5|6	0	0	0.78	0.65
JMJD6	NP_001448.2	FLNB	0|7	7	3.5	2	137|140|172|139	0	0	0.02	0.65
JMJD6	NP_002798.2	PSMD1	3|4	7	3.5	2	9|8|4|7	0	0	0.5	0.65
JMJD6	NP_003002.2	SET	4|3	7	3.5	2	4|4|7|4	0	0	0.74	0.65
JMJD6	NP_003391.1	XPO1	3|4	7	3.5	2	9|8|10|8	0	0	0.4	0.65
JMJD6	NP_003963.1	BTAF1	4|3	7	3.5	2	4|6|5|6	0	0	0.67	0.65
JMJD6	NP_004414.3	DVL3	4|3	7	3.5	2	24|24|22|23	0	0	0.15	0.65
JMJD6	NP_004642.2	USP11	4|3	7	3.5	2	5|3|6|3	0	0	0.82	0.65
JMJD6	NP_004850.1	CLTC	3|4	7	3.5	2	13|11|13|11	0	0	0.29	0.65
JMJD6	NP_005210.3	DIAPH1	4|3	7	3.5	2	11|8|16|9	0	0	0.32	0.65
JMJD6	NP_005654.3	NELFA	4|3	7	3.5	2	3|4|6|3	0	0	0.88	0.65
JMJD6	NP_036221.2	ABCB10	3|4	7	3.5	2	5|8|9|4	0	0	0.54	0.65
JMJD6	NP_037499.2	ANAPC4	4|3	7	3.5	2	3|4|9|5	0	0	0.67	0.65
JMJD6	NP_055278.1	LSM3	3|4	7	3.5	2	5|4|3|4	0	0	0.88	0.65
JMJD6	NP_055903.2	TNRC6B	4|3	7	3.5	2	9|5|11|8	0	0	0.42	0.65
JMJD6	NP_060216.2	TEX10	4|3	7	3.5	2	4|7|7|6	0	0	0.58	0.65
JMJD6	NP_062538.5	RNF20	3|4	7	3.5	2	6|3|5|4	0	0	0.78	0.65
JMJD6	NP_644671.1	STAT1	3|4	7	3.5	2	13|12|13|12	0	0	0.28	0.65
JMJD6	NP_659471.1	TOR1AIP2	2|5	7	3.5	2	5|8|2|9	0	0	0.58	0.65
JMJD6	NP_872633.1	SRPK2	4|3	7	3.5	2	2|2|6|6	0	0	0.88	0.65
JMJD6	NP_000544.2	WRN	3|3	6	3	2	2|4|6|3	0	0	0.8	0.65
JMJD6	NP_001026794.1	ZNF451	3|3	6	3	2	4|5|10|8	0	0	0.44	0.65
JMJD6	NP_001093131.1	EIF3CL	4|2	6	3	2	11|10|0|9	0	0	0.4	0.65
JMJD6	NP_001110.2	ADD1	3|3	6	3	2	5|6|13|6	0	0	0.4	0.65
JMJD6	NP_001129676.1	RCC2	2|4	6	3	2	4|2|8|2	0	0	0.75	0.65
JMJD6	NP_001138926.1	STMN1	3|3	6	3	2	4|3|7|3	0	0	0.71	0.65
JMJD6	NP_001158886.1	LDHA	3|3	6	3	2	3|5|3|3	0	0	0.86	0.65
JMJD6	NP_001159477.1	EPB41	3|3	6	3	2	47|42|53|47	0	0	0.06	0.65
JMJD6	NP_001244118.1	DDX56	2|4	6	3	2	3|3|8|5	0	0	0.63	0.65
JMJD6	NP_001560.2	IRAK1	3|3	6	3	2	7|10|14|12	0	0	0.28	0.65
JMJD6	NP_001960.2	EIF5	3|3	6	3	2	6|9|12|7	0	0	0.35	0.65
JMJD6	NP_002544.1	ORC5	3|3	6	3	2	4|4|3|3	0	0	0.86	0.65
JMJD6	NP_002686.2	POLR2E	2|4	6	3	2	6|6|9|6	0	0	0.44	0.65
JMJD6	NP_003042.3	SLC16A1	3|3	6	3	2	3|4|15|2	0	0	0.5	0.65
JMJD6	NP_003316.3	HIRA	3|3	6	3	2	2|4|3|3	0	0	1	0.65
JMJD6	NP_003583.2	CUL1	2|4	6	3	2	2|5|6|7	0	0	0.6	0.65
JMJD6	NP_004441.1	ERH	3|3	6	3	2	3|3|5|3	0	0	0.86	0.65
JMJD6	NP_004593.2	STAU1	3|3	6	3	2	6|10|8|5	0	0	0.41	0.65
JMJD6	NP_004690.1	FAM50A	3|3	6	3	2	3|3|3|5	0	0	0.86	0.65
JMJD6	NP_005024.2	EXOSC9	3|3	6	3	2	3|3|3|3	0	0	1	0.65
JMJD6	NP_006288.2	XRCC1	3|3	6	3	2	4|3|5|6	0	0	0.67	0.65
JMJD6	NP_008986.2	POLR3A	3|3	6	3	2	3|4|7|5	0	0	0.63	0.65
JMJD6	NP_055121.1	RTCB	3|3	6	3	2	3|3|5|4	0	0	0.8	0.65
JMJD6	NP_055318.2	UTP20	4|2	6	3	2	4|3|6|4	0	0	0.71	0.65
JMJD6	NP_056485.2	SENP3	2|4	6	3	2	3|5|7|5	0	0	0.6	0.65
JMJD6	NP_057439.2	DDX47	3|3	6	3	2	0|4|6|6	0	0	0.75	0.65
JMJD6	NP_059122.2	NUP54	3|3	6	3	2	3|3|3|3	0	0	1	0.65
JMJD6	NP_060547.2	RBM28	3|3	6	3	2	3|2|5|2	0	0	1	0.65
JMJD6	NP_060988.3	MCM10	3|3	6	3	2	3|3|5|3	0	0	0.86	0.65
JMJD6	NP_061138.3	VPS33B	3|3	6	3	2	5|3|2|4	0	0	0.86	0.65
JMJD6	NP_071896.8	NOC3L	3|3	6	3	2	7|7|10|7	0	0	0.39	0.65
JMJD6	NP_078934.3	IPO4	3|3	6	3	2	4|4|6|0	0	0	0.86	0.65
JMJD6	NP_115570.1	RPF2	3|3	6	3	2	5|3|5|4	0	0	0.71	0.65
JMJD6	NP_478070.1	FAM207A	4|2	6	3	2	4|4|4|6	0	0	0.67	0.65
JMJD6	NP_653205.3	ZC3H18	3|3	6	3	2	3|2|8|2	0	0	0.8	0.65
JMJD6	NP_849189.1	SFXN2	3|3	6	3	2	2|3|5|3	0	0	0.92	0.65
JMJD6	NP_938405.1	G3BP1	3|3	6	3	2	12|18|16|16	0	0	0.19	0.65
JMJD6	NP_001016.1	RPS23	2|3	5	2.5	2	4|3|6|4	0	0	0.59	0.65
JMJD6	NP_001078956.1	MYSM1	5|0	5	2.5	2	4|6|7|7	0	0	0.42	0.65
JMJD6	NP_001091981.1	KIF2A	3|2	5	2.5	2	3|2|7|4	0	0	0.62	0.65
JMJD6	NP_001107018.1	LIMA1	3|2	5	2.5	2	12|11|24|13	0	0	0.17	0.65
JMJD6	NP_001124384.1	SUGT1	2|3	5	2.5	2	4|5|6|5	0	0	0.5	0.65
JMJD6	NP_001252541.1	CNOT1	3|2	5	2.5	2	12|12|18|12	0	0	0.19	0.65
JMJD6	NP_001254485.1	PDCD6	3|2	5	2.5	2	2|3|3|5	0	0	0.77	0.65
JMJD6	NP_001830.1	CNN3	0|5	5	2.5	2	13|13|12|8	0	0	0.22	0.65
JMJD6	NP_002219.1	JUN	3|2	5	2.5	2	4|4|3|4	0	0	0.67	0.65
JMJD6	NP_002944.2	RPS6KA1	3|2	5	2.5	2	4|5|4|0	0	0	0.77	0.65
JMJD6	NP_003423.1	ZNF131	2|3	5	2.5	2	4|5|0|9	0	0	0.56	0.65
JMJD6	NP_004388.2	DDX6	2|3	5	2.5	2	7|7|5|5	0	0	0.42	0.65
JMJD6	NP_004452.1	FARSA	2|3	5	2.5	2	7|5|6|4	0	0	0.45	0.65
JMJD6	NP_005222.2	CTTN	2|3	5	2.5	2	21|21|40|17	0	0	0.1	0.65
JMJD6	NP_005619.1	SLC1A5	2|3	5	2.5	2	4|4|3|4	0	0	0.67	0.65
JMJD6	NP_009057.1	VCP	3|2	5	2.5	2	11|6|7|8	0	0	0.31	0.65
JMJD6	NP_036192.2	DNM1L	3|2	5	2.5	2	16|18|12|20	0	0	0.15	0.65
JMJD6	NP_055205.2	SND1	0|5	5	2.5	2	15|12|10|9	0	0	0.22	0.65
JMJD6	NP_055454.1	TTC37	3|2	5	2.5	2	5|5|3|5	0	0	0.56	0.65
JMJD6	NP_056325.2	DHRS7B	3|2	5	2.5	2	3|2|4|3	0	0	0.83	0.65
JMJD6	NP_059107.1	SMN2	3|2	5	2.5	2	5|2|3|4	0	0	0.71	0.65
JMJD6	NP_060268.2	YTHDF1	3|2	5	2.5	2	7|7|5|5	0	0	0.42	0.65
JMJD6	NP_060458.3	SCYL2	3|2	5	2.5	2	4|4|4|4	0	0	0.62	0.65
JMJD6	NP_065801.1	XPO5	2|3	5	2.5	2	5|6|8|5	0	0	0.42	0.65
JMJD6	NP_078994.3	RABL6	2|3	5	2.5	2	8|5|3|5	0	0	0.48	0.65
JMJD6	NP_291025.3	INTS4	3|2	5	2.5	2	4|5|6|3	0	0	0.56	0.65
JMJD6	NP_597680.2	ASNS	3|2	5	2.5	2	12|13|18|13	0	0	0.18	0.65
JMJD6	NP_631946.1	NAP1L1	3|2	5	2.5	2	12|13|12|14	0	0	0.2	0.65
JMJD6	NP_955445.1	PRC1	2|3	5	2.5	2	5|3|0|4	0	0	0.83	0.65
JMJD6	NP_958781.1	PLEC	5|0	5	2.5	2	8|7|0|6	0	0	0.48	0.65
JMJD6	NP_000938.2	PRIM2	2|2	4	2	2	3|2|4|4	0	0	0.62	0.65
JMJD6	NP_001035784.1	INCENP	2|2	4	2	2	5|5|3|3	0	0	0.5	0.65
JMJD6	NP_001072113.1	CDC16	2|2	4	2	2	6|5|6|7	0	0	0.33	0.65
JMJD6	NP_001072992.1	PAICS	2|2	4	2	2	10|10|17|10	0	0	0.17	0.65
JMJD6	NP_001106178.1	TLK2	0|4	4	2	2	0|4|8|5	0	0	0.47	0.65
JMJD6	NP_001128145.1	NFIA	2|2	4	2	2	4|4|0|3	0	0	0.73	0.65
JMJD6	NP_002793.2	PSMC1	2|2	4	2	2	3|3|7|3	0	0	0.5	0.65
JMJD6	NP_002796.4	PSMC5	2|2	4	2	2	4|8|3|7	0	0	0.36	0.65
JMJD6	NP_002964.3	ATXN2	2|2	4	2	2	6|7|10|6	0	0	0.28	0.65
JMJD6	NP_003925.1	FUBP3	4|0	4	2	2	7|6|5|5	0	0	0.35	0.65
JMJD6	NP_004153.2	RAB5A	2|2	4	2	2	3|2|3|3	0	0	0.73	0.65
JMJD6	NP_005142.1	USP14	2|2	4	2	2	4|4|7|4	0	0	0.42	0.65
JMJD6	NP_005850.1	PURA	2|2	4	2	2	2|3|3|2	0	0	0.8	0.65
JMJD6	NP_006081.1	CEPT1	2|2	4	2	2	2|3|2|2	0	0	0.89	0.65
JMJD6	NP_006382.1	IPO7	2|2	4	2	2	4|6|4|4	0	0	0.44	0.65
JMJD6	NP_009176.2	ATXN2L	2|2	4	2	2	33|29|40|26	0	0	0.06	0.65
JMJD6	NP_036439.2	EPB41L3	4|0	4	2	2	56|50|66|55	0	0	0.04	0.65
JMJD6	NP_054808.1	NUP58	2|2	4	2	2	3|4|3|4	0	0	0.57	0.65
JMJD6	NP_055140.1	CORO1C	2|2	4	2	2	12|16|18|12	0	0	0.14	0.65
JMJD6	NP_055414.2	MAGED2	2|2	4	2	2	6|6|12|7	0	0	0.26	0.65
JMJD6	NP_055427.2	FAM120A	2|2	4	2	2	0|2|6|2	0	0	0.8	0.65
JMJD6	NP_055756.1	MORC2	2|2	4	2	2	2|3|0|4	0	0	0.89	0.65
JMJD6	NP_056138.1	UFL1	2|2	4	2	2	0|4|5|4	0	0	0.62	0.65
JMJD6	NP_060366.1	GID8	2|2	4	2	2	2|2|2|2	0	0	1	0.65
JMJD6	NP_060596.2	TMEM33	2|2	4	2	2	3|0|4|2	0	0	0.89	0.65
JMJD6	NP_075391.3	INTS3	2|2	4	2	2	3|2|3|2	0	0	0.8	0.65
JMJD6	NP_076983.1	NOC4L	4|0	4	2	2	6|4|2|5	0	0	0.47	0.65
JMJD6	NP_079223.3	PHC3	0|4	4	2	2	4|4|3|5	0	0	0.5	0.65
JMJD6	NP_653171.1	JPT2	2|2	4	2	2	8|7|7|8	0	0	0.27	0.65
JMJD6	NP_852480.1	EXOSC8	2|2	4	2	2	2|2|4|2	0	0	0.8	0.65
JMJD6	NP_892017.2	IRF2BP2	2|2	4	2	2	2|7|4|6	0	0	0.42	0.65
JMJD6	NP_976035.1	POLR1C	2|2	4	2	2	3|4|4|4	0	0	0.53	0.65
JMJD6	NP_998814.1	SFXN4	2|2	4	2	2	2|4|4|3	0	0	0.62	0.65
JMJD6	NP_000997.1	RPS3A	3|0	3	1.5	2	4|4|13|6	0	0	0.22	0.65
JMJD6	NP_001073867.1	ECPAS	0|3	3	1.5	2	4|3|5|6	0	0	0.33	0.65
JMJD6	NP_001165161.1	GCAT	3|0	3	1.5	2	3|4|3|3	0	0	0.46	0.65
JMJD6	NP_002262.3	IPO5	3|0	3	1.5	2	5|3|6|4	0	0	0.33	0.65
JMJD6	NP_002795.2	PSMC3	3|0	3	1.5	2	4|4|4|7	0	0	0.32	0.65
JMJD6	NP_002797.3	PSMC6	0|3	3	1.5	2	3|4|4|4	0	0	0.4	0.65
JMJD6	NP_003289.2	NR2C2	0|3	3	1.5	2	5|3|2|4	0	0	0.43	0.65
JMJD6	NP_004466.2	FLOT2	0|3	3	1.5	2	3|6|5|3	0	0	0.35	0.65
JMJD6	NP_004512.1	KIF5B	0|3	3	1.5	2	39|36|50|37	0	0	0.04	0.65
JMJD6	NP_004921.1	CAPZB	3|0	3	1.5	2	7|7|14|9	0	0	0.16	0.65
JMJD6	NP_005465.2	HDAC5	3|0	3	1.5	2	9|9|9|7	0	0	0.18	0.65
JMJD6	NP_006182.2	PA2G4	0|3	3	1.5	2	4|7|6|4	0	0	0.29	0.65
JMJD6	NP_006787.2	AFG3L2	0|3	3	1.5	2	3|5|7|3	0	0	0.33	0.65
JMJD6	NP_055423.1	CYFIP1	3|0	3	1.5	2	8|8|12|7	0	0	0.17	0.65
JMJD6	NP_065741.3	ANKHD1-EIF4EBP3	3|0	3	1.5	2	21|24|20|24	0	0	0.07	0.65
JMJD6	NP_079120.1	NUP85	0|3	3	1.5	2	8|5|4|6	0	0	0.26	0.65
JMJD6	NP_115687.2	POLDIP3	0|3	3	1.5	2	5|7|2|6	0	0	0.3	0.65
JMJD6	NP_542168.1	PTPN11	3|0	3	1.5	2	4|7|12|6	0	0	0.21	0.65
JMJD6	NP_542414.1	PTPN13	0|3	3	1.5	2	15|25|20|17	0	0	0.08	0.65
JMJD6	NP_976221.1	HDLBP	0|3	3	1.5	2	35|32|43|33	0	0	0.04	0.65
JMJD6	NP_001018077.1	SERBP1	2|0	2	1	2	13|10|29|14	0	0	0.06	0.65
JMJD6	NP_001032409.2	CYFIP2	0|2	2	1	2	8|7|9|7	0	0	0.13	0.65
JMJD6	NP_001128251.1	IPO11	2|0	2	1	2	2|3|2|4	0	0	0.36	0.65
JMJD6	NP_001139587.1	DIP2A	2|0	2	1	2	3|3|3|2	0	0	0.36	0.65
JMJD6	NP_001186231.1	CNOT2	0|2	2	1	2	3|3|2|3	0	0	0.36	0.65
JMJD6	NP_001186307.1	GBF1	0|2	2	1	2	0|3|4|3	0	0	0.4	0.65
JMJD6	NP_001186846.1	PGM3	0|2	2	1	2	0|3|2|3	0	0	0.5	0.65
JMJD6	NP_001198.2	BTF3	0|2	2	1	2	2|2|2|3	0	0	0.44	0.65
JMJD6	NP_001229852.1	EIF3L	2|0	2	1	2	12|15|16|14	0	0	0.07	0.65
JMJD6	NP_001243546.1	TUBGCP2	2|0	2	1	2	9|8|4|9	0	0	0.13	0.65
JMJD6	NP_001251503.1	KIF18B	0|2	2	1	2	4|3|4|3	0	0	0.29	0.65
JMJD6	NP_001542.1	IGBP1	0|2	2	1	2	0|4|7|3	0	0	0.29	0.65
JMJD6	NP_001681.2	ATP6V1A	0|2	2	1	2	0|2|4|3	0	0	0.44	0.65
JMJD6	NP_002794.1	PSMC2	2|0	2	1	2	9|11|11|12	0	0	0.09	0.65
JMJD6	NP_002874.1	RANGAP1	0|2	2	1	2	27|26|25|24	0	0	0.04	0.65
JMJD6	NP_003141.2	STAT3	2|0	2	1	2	9|8|6|8	0	0	0.13	0.65
JMJD6	NP_003309.2	TTK	0|2	2	1	2	4|4|8|3	0	0	0.21	0.65
JMJD6	NP_003585.3	TTF2	0|2	2	1	2	9|15|15|9	0	0	0.08	0.65
JMJD6	NP_003622.2	PARG	0|2	2	1	2	0|3|3|3	0	0	0.44	0.65
JMJD6	NP_003694.1	NOP14	2|0	2	1	2	3|0|3|4	0	0	0.4	0.65
JMJD6	NP_003740.2	IRS2	0|2	2	1	2	8|7|10|8	0	0	0.12	0.65
JMJD6	NP_004044.3	BYSL	2|0	2	1	2	2|3|2|3	0	0	0.4	0.65
JMJD6	NP_004229.1	TRIP12	0|2	2	1	2	3|3|2|2	0	0	0.4	0.65
JMJD6	NP_004577.1	RPS6KA3	2|0	2	1	2	3|0|5|2	0	0	0.4	0.65
JMJD6	NP_005069.2	TLE3	2|0	2	1	2	4|4|8|5	0	0	0.19	0.65
JMJD6	NP_006136.1	DNAJB1	0|2	2	1	2	3|5|8|3	0	0	0.21	0.65
JMJD6	NP_006169.2	NSF	2|0	2	1	2	3|3|3|3	0	0	0.33	0.65
JMJD6	NP_006247.1	PKN2	0|2	2	1	2	6|8|7|7	0	0	0.14	0.65
JMJD6	NP_006304.1	USP15	0|2	2	1	2	17|12|18|14	0	0	0.07	0.65
JMJD6	NP_006836.2	KIF2C	2|0	2	1	2	7|4|6|6	0	0	0.17	0.65
JMJD6	NP_009042.1	TFDP1	0|2	2	1	2	3|5|4|2	0	0	0.29	0.65
JMJD6	NP_036347.1	OGA	0|2	2	1	2	10|8|12|13	0	0	0.09	0.65
JMJD6	NP_036525.1	PFAS	0|2	2	1	2	6|5|4|8	0	0	0.17	0.65
JMJD6	NP_036526.2	PFDN2	0|2	2	1	2	5|5|7|4	0	0	0.19	0.65
JMJD6	NP_055083.1	MAPRE2	0|2	2	1	2	10|12|7|10	0	0	0.1	0.65
JMJD6	NP_055271.2	PDCD4	2|0	2	1	2	3|5|4|5	0	0	0.24	0.65
JMJD6	NP_055953.3	RTF1	0|2	2	1	2	2|4|9|2	0	0	0.24	0.65
JMJD6	NP_056076.1	NCAPD3	2|0	2	1	2	0|2|3|3	0	0	0.5	0.65
JMJD6	NP_056277.2	NOL11	0|2	2	1	2	3|3|0|3	0	0	0.44	0.65
JMJD6	NP_056280.2	GEMIN5	2|0	2	1	2	41|38|53|35	0	0	0.02	0.65
JMJD6	NP_056377.1	UBXN7	2|0	2	1	2	2|3|4|3	0	0	0.33	0.65
JMJD6	NP_056380.2	LTN1	0|2	2	1	2	4|0|4|3	0	0	0.36	0.65
JMJD6	NP_057322.2	ANAPC7	2|0	2	1	2	2|3|2|3	0	0	0.4	0.65
JMJD6	NP_057510.4	GTSE1	2|0	2	1	2	6|4|3|7	0	0	0.2	0.65
JMJD6	NP_060365.7	DDX27	2|0	2	1	2	3|2|2|4	0	0	0.36	0.65
JMJD6	NP_060421.2	SMPD4	0|2	2	1	2	3|4|2|3	0	0	0.33	0.65
JMJD6	NP_060544.2	YJU2	2|0	2	1	2	3|2|2|2	0	0	0.44	0.65
JMJD6	NP_060720.2	INTS9	2|0	2	1	2	4|5|5|5	0	0	0.21	0.65
JMJD6	NP_065073.3	ARFGEF3	2|0	2	1	2	6|6|4|7	0	0	0.17	0.65
JMJD6	NP_065090.1	PCNP	2|0	2	1	2	0|2|8|2	0	0	0.33	0.65
JMJD6	NP_068579.3	EXOC4	0|2	2	1	2	17|17|26|22	0	0	0.05	0.65
JMJD6	NP_068765.3	BCORL1	0|2	2	1	2	3|3|3|2	0	0	0.36	0.65
JMJD6	NP_073739.3	YTHDC2	0|2	2	1	2	13|11|13|13	0	0	0.08	0.65
JMJD6	NP_077305.2	EFHD2	0|2	2	1	2	5|5|9|6	0	0	0.16	0.65
JMJD6	NP_078796.2	MAIP1	2|0	2	1	2	2|2|2|2	0	0	0.5	0.65
JMJD6	NP_078873.2	MAP7D3	0|2	2	1	2	8|5|10|6	0	0	0.14	0.65
JMJD6	NP_079479.1	WDCP	2|0	2	1	2	4|4|3|3	0	0	0.29	0.65
JMJD6	NP_115553.2	PHAX	0|2	2	1	2	3|3|9|0	0	0	0.27	0.65
JMJD6	NP_477352.3	PI4KA	2|0	2	1	2	3|3|2|4	0	0	0.33	0.65
JMJD6	NP_573566.2	LRPPRC	2|0	2	1	2	0|2|6|0	0	0	0.5	0.65
JMJD6	NP_775840.3	UBN2	0|2	2	1	2	5|0|0|8	0	0	0.31	0.65
JMJD6_eto	NP_004932.1	DHX8	62|62	124	62	2	10|8|6|10	1	1	7.29	0
JMJD6_eto	NP_115571.1	SON	42|36	78	39	2	16|10|9|14	1	1	3.18	0
JMJD6_eto	NP_001229528.1	RBM39	36|36	72	36	2	9|12|11|11	1	1	3.35	0
JMJD6_eto	NP_004583.2	SFSWAP	30|29	59	29.5	2	8|8|6|10	1	1	3.69	0
JMJD6_eto	NP_057715.2	PAXBP1	31|28	59	29.5	2	6|8|6|8	1	1	4.21	0
JMJD6_eto	NP_001070667.1	SREK1	28|25	53	26.5	2	10|10|5|9	0.98	1	3.12	0
JMJD6_eto	NP_005917.2	MFAP1	24|29	53	26.5	2	6|4|8|4	1	1	4.82	0
JMJD6_eto	NP_624311.1	PPIL4	30|21	51	25.5	2	3|0|2|2	1	1	14.57	0
JMJD6_eto	NP_001074012.1	CACTIN	23|24	47	23.5	2	2|4|7|5	1	1	5.22	0
JMJD6_eto	NP_009210.1	U2AF2	25|21	46	23	2	4|3|0|5	1	1	7.67	0
JMJD6_eto	NP_116253.2	PRPF38A	25|21	46	23	2	5|6|6|6	1	1	4	0
JMJD6_eto	NP_055506.1	AQR	18|20	38	19	2	0|3|3|4	1	1	7.6	0
JMJD6_eto	NP_057103.2	LUC7L2	18|15	33	16.5	2	2|0|5|0	0.99	0.99	9.43	0
JMJD6_eto	NP_057306.2	DDX41	17|15	32	16	2	2|3|3|4	1	1	5.33	0
JMJD6_eto	NP_065952.2	PHRF1	16|15	31	15.5	2	2|0|0|2	1	1	15.5	0
JMJD6_eto	NP_078888.4	DHX40	16|14	30	15	2	2|3|3|2	1	1	6	0
JMJD6_eto	NP_053733.2	EWSR1	14|12	26	13	2	2|4|2|2	1	1	5.2	0
JMJD6_eto	NP_001887.1	CSNK2A2	14|11	25	12.5	2	2|2|2|0	1	1	8.33	0
JMJD6_eto	NP_115517.1	NSRP1	12|12	24	12	2	0|0|0|0	1	1	120	0
JMJD6_eto	NP_060979.2	LRRC59	14|9	23	11.5	2	0|0|0|0	1	1	115	0
JMJD6_eto	NP_002361.1	MAGOH	11|11	22	11	2	2|0|0|0	1	1	22	0
JMJD6_eto	NP_056975.1	CDC40	10|11	21	10.5	2	2|0|0|2	1	1	10.5	0
JMJD6_eto	NP_060834.2	RSBN1	9|9	18	9	2	2|3|0|2	0.99	0.99	5.14	0
JMJD6_eto	NP_075068.2	NOL6	12|6	18	9	2	0|0|2|0	0.98	1	18	0
JMJD6_eto	NP_116126.3	LMNB2	9|9	18	9	2	2|0|0|0	1	1	18	0
JMJD6_eto	NP_001139197.1	LYAR	9|8	17	8.5	2	0|0|0|0	1	1	85	0
JMJD6_eto	NP_006293.2	MOGS	10|6	16	8	2	0|0|0|0	1	1	80	0
JMJD6_eto	NP_114127.3	ATAD3B	6|9	15	7.5	2	0|0|0|0	1	1	75	0
JMJD6_eto	NP_001009.1	RPS15	6|8	14	7	2	0|0|0|0	1	1	70	0
JMJD6_eto	NP_003175.1	TAF2	7|7	14	7	2	0|0|0|0	1	1	70	0
JMJD6_eto	NP_003760.1	SRSF9	6|8	14	7	2	0|0|0|0	1	1	70	0
JMJD6_eto	NP_067013.1	PTBP2	7|7	14	7	2	0|0|0|0	1	1	70	0
JMJD6_eto	NP_067051.2	SCAF1	6|8	14	7	2	0|0|0|0	1	1	70	0
JMJD6_eto	NP_114129.1	TAF3	6|8	14	7	2	0|0|0|0	1	1	70	0
JMJD6_eto	NP_002323.2	LRP1	5|8	13	6.5	2	0|0|0|0	1	1	65	0
JMJD6_eto	NP_079410.4	CHD9	6|7	13	6.5	2	0|0|0|0	1	1	65	0
JMJD6_eto	NP_116259.2	PNISR	7|6	13	6.5	2	0|0|2|0	0.98	0.98	13	0
JMJD6_eto	NP_001013865.1	SLTM	7|5	12	6	2	0|0|0|0	1	1	60	0
JMJD6_eto	NP_001271.1	CIRBP	6|6	12	6	2	0|0|0|0	1	1	60	0
JMJD6_eto	NP_057709.2	RSRC1	7|5	12	6	2	0|0|0|0	1	1	60	0
JMJD6_eto	NP_064576.1	MRPS22	5|7	12	6	2	0|0|0|0	1	1	60	0
JMJD6_eto	NP_001041664.1	RCC1	7|4	11	5.5	2	0|0|0|0	1	1	55	0
JMJD6_eto	NP_004520.2	MLLT3	6|5	11	5.5	2	0|0|0|0	1	1	55	0
JMJD6_eto	NP_004587.1	SNRPA	6|5	11	5.5	2	0|0|0|0	1	1	55	0
JMJD6_eto	NP_057143.1	PPIL1	8|3	11	5.5	2	0|0|0|0	1	1	55	0
JMJD6_eto	NP_114403.1	MRPS24	5|6	11	5.5	2	0|0|0|0	1	1	55	0
JMJD6_eto	NP_115597.3	CHD6	4|6	10	5	2	0|0|0|0	1	1	50	0
JMJD6_eto	NP_387506.1	DAP3	6|4	10	5	2	0|0|0|0	1	1	50	0
JMJD6_eto	NP_612395.2	NAF1	3|6	9	4.5	2	0|0|0|0	1	1	45	0
JMJD6_eto	NP_775882.2	FAM98B	6|3	9	4.5	2	0|0|0|0	1	1	45	0
JMJD6_eto	NP_872578.1	MRPS9	4|5	9	4.5	2	0|0|0|0	1	1	45	0
JMJD6_eto	NP_001106653.1	BRD2	5|3	8	4	2	0|0|0|0	1	1	40	0
JMJD6_eto	NP_003899.2	EIF2S2	4|4	8	4	2	0|0|0|0	1	1	40	0
JMJD6_eto	NP_005821.2	MRPS31	4|4	8	4	2	0|0|0|0	1	1	40	0
JMJD6_eto	NP_060485.4	RADX	4|4	8	4	2	0|0|0|0	1	1	40	0
JMJD6_eto	NP_064703.1	CCNL1	5|3	8	4	2	0|0|0|0	1	1	40	0
JMJD6_eto	NP_076413.3	BRD9	4|4	8	4	2	0|0|0|0	1	1	40	0
JMJD6_eto	NP_000010.1	ACAT1	3|4	7	3.5	2	0|0|0|0	1	1	35	0
JMJD6_eto	NP_001231931.1	NFIC	4|3	7	3.5	2	0|0|0|0	1	1	35	0
JMJD6_eto	NP_008816.3	ZFHX3	4|3	7	3.5	2	0|0|0|0	1	1	35	0
JMJD6_eto	NP_009140.1	RPL35	3|4	7	3.5	2	0|0|0|0	1	1	35	0
JMJD6_eto	NP_055829.2	RBM34	3|4	7	3.5	2	0|0|0|0	1	1	35	0
JMJD6_eto	NP_055899.2	MRPS27	3|4	7	3.5	2	0|0|0|0	1	1	35	0
JMJD6_eto	NP_057604.1	C9orf78	4|3	7	3.5	2	0|0|0|0	1	1	35	0
JMJD6_eto	NP_060023.1	INO80	5|2	7	3.5	2	0|0|0|0	0.98	1	35	0
JMJD6_eto	NP_001988.1	FAU	3|3	6	3	2	0|0|0|0	0.99	0.99	30	0
JMJD6_eto	NP_005079.2	AKAP17A	3|3	6	3	2	0|0|0|0	0.99	0.99	30	0
JMJD6_eto	NP_005769.1	RBM5	3|3	6	3	2	0|0|0|0	0.99	0.99	30	0
JMJD6_eto	NP_006523.1	ELL	2|4	6	3	2	0|0|0|0	0.98	1	30	0
JMJD6_eto	NP_055693.4	PUM3	4|2	6	3	2	0|0|0|0	0.98	1	30	0
JMJD6_eto	NP_056157.1	PPWD1	3|3	6	3	2	0|0|0|0	0.99	0.99	30	0
JMJD6_eto	NP_060422.4	PTCD3	2|4	6	3	2	0|0|0|0	0.98	1	30	0
JMJD6_eto	NP_060481.3	ARGLU1	3|3	6	3	2	0|0|0|0	0.99	0.99	30	0
JMJD6_eto	NP_060517.1	RBM22	4|2	6	3	2	0|0|0|0	0.98	1	30	0
JMJD6_eto	NP_066018.1	NCOA5	3|3	6	3	2	0|0|0|0	0.99	0.99	30	0
JMJD6_eto	NP_075388.2	RSRC2	3|3	6	3	2	0|0|0|0	0.99	0.99	30	0
JMJD6_eto	NP_001600.1	ACADSB	2|3	5	2.5	2	0|0|0|0	0.97	0.99	25	0
JMJD6_eto	NP_003357.2	UQCRC2	3|2	5	2.5	2	0|0|0|0	0.97	0.99	25	0
JMJD6_eto	NP_004059.2	AP2M1	2|3	5	2.5	2	0|0|0|0	0.97	0.99	25	0
JMJD6_eto	NP_004260.2	MED27	3|2	5	2.5	2	0|0|0|0	0.97	0.99	25	0
JMJD6_eto	NP_006818.3	TMED10	3|2	5	2.5	2	0|0|0|0	0.97	0.99	25	0
JMJD6_eto	NP_054797.2	MRPL13	2|3	5	2.5	2	0|0|0|0	0.97	0.99	25	0
JMJD6_eto	NP_055839.3	XPO7	2|3	5	2.5	2	0|0|0|0	0.97	0.99	25	0
JMJD6_eto	NP_055873.1	VWA8	2|3	5	2.5	2	0|0|0|0	0.97	0.99	25	0
JMJD6_eto	NP_057475.2	NOP16	3|2	5	2.5	2	0|0|0|0	0.97	0.99	25	0
JMJD6_eto	NP_061118.1	NOP10	3|2	5	2.5	2	0|0|0|0	0.97	0.99	25	0
JMJD6_eto	NP_075066.1	MRPL44	3|2	5	2.5	2	0|0|0|0	0.97	0.99	25	0
JMJD6_eto	NP_078920.2	RIOX1	2|3	5	2.5	2	0|0|0|0	0.97	0.99	25	0
JMJD6_eto	NP_079131.3	ACTR5	2|3	5	2.5	2	0|0|0|0	0.97	0.99	25	0
JMJD6_eto	NP_115737.1	THOC3	3|2	5	2.5	2	0|0|0|0	0.97	0.99	25	0
JMJD6_eto	NP_443109.2	MED8	2|3	5	2.5	2	0|0|0|0	0.97	0.99	25	0
JMJD6_eto	NP_612403.2	HNRNPLL	3|2	5	2.5	2	0|0|0|0	0.97	0.99	25	0
JMJD6_eto	NP_055644.2	DDX46	152|152	304	152	2	51|59|66|58	0.95	0.95	2.6	0.01
JMJD6_eto	NP_066390.1	HIST1H2AE	29|25	54	27	2	15|0|9|0	0.87	0.91	4.5	0.01
JMJD6_eto	NP_008855.1	SRSF1	11|13	24	12	2	0|0|6|0	0.92	0.94	8	0.01
JMJD6_eto	NP_001258807.1	KHDRBS1	12|11	23	11.5	2	4|0|0|0	0.97	0.97	11.5	0.01
JMJD6_eto	NP_003893.2	FUBP1	14|9	23	11.5	2	4|0|0|3	0.93	0.99	6.57	0.01
JMJD6_eto	NP_057508.2	LUC7L3	11|12	23	11.5	2	0|0|5|2	0.93	0.94	6.57	0.01
JMJD6_eto	NP_054722.2	DHX38	9|13	22	11	2	0|0|4|4	0.89	0.96	5.5	0.01
JMJD6_eto	NP_060783.3	PBRM1	9|13	22	11	2	0|0|4|3	0.93	0.98	6.29	0.01
JMJD6_eto	NP_005122.2	THOC1	8|11	19	9.5	2	3|0|0|2	0.97	0.99	7.6	0.01
JMJD6_eto	NP_689647.2	CWF19L2	9|10	19	9.5	2	0|3|0|3	0.95	0.97	6.33	0.01
JMJD6_eto	NP_057055.2	MRPS7	6|10	16	8	2	2|2|0|0	0.97	1	8	0.01
JMJD6_eto	NP_958815.1	LUC7L	9|7	16	8	2	0|0|3|0	0.95	0.97	10.67	0.01
JMJD6_eto	NP_060531.2	PRPF38B	8|5	13	6.5	2	0|0|0|2	0.96	0.99	13	0.01
JMJD6_eto	NP_003578.2	DHX16	8|4	12	6	2	0|0|2|0	0.93	0.99	12	0.01
JMJD6_eto	NP_061156.1	CMAS	7|5	12	6	2	2|0|0|0	0.96	0.98	12	0.01
JMJD6_eto	NP_115766.3	NIFK	6|5	11	5.5	2	0|2|0|0	0.95	0.97	11	0.01
JMJD6_eto	NP_003125.3	SRP14	6|4	10	5	2	2|0|0|0	0.92	0.97	10	0.01
JMJD6_eto	NP_005111.2	MED12	6|4	10	5	2	0|0|2|0	0.92	0.97	10	0.01
JMJD6_eto	NP_659419.3	ZFC3H1	6|4	10	5	2	0|2|0|0	0.92	0.97	10	0.01
JMJD6_eto	NP_003669.4	THOC5	4|5	9	4.5	2	0|2|0|0	0.9	0.93	9	0.01
JMJD6_eto	NP_001035526.1	YARS2	2|2	4	2	2	0|0|0|0	0.95	0.95	20	0.01
JMJD6_eto	NP_001128181.1	DEK	2|2	4	2	2	0|0|0|0	0.95	0.95	20	0.01
JMJD6_eto	NP_004542.1	NDUFS3	2|2	4	2	2	0|0|0|0	0.95	0.95	20	0.01
JMJD6_eto	NP_054894.1	MRPL15	2|2	4	2	2	0|0|0|0	0.95	0.95	20	0.01
JMJD6_eto	NP_056240.2	POLR1A	2|2	4	2	2	0|0|0|0	0.95	0.95	20	0.01
JMJD6_eto	NP_059986.1	RAB39A	2|2	4	2	2	0|0|0|0	0.95	0.95	20	0.01
JMJD6_eto	NP_060230.5	NCAPG2	2|2	4	2	2	0|0|0|0	0.95	0.95	20	0.01
JMJD6_eto	NP_219484.1	IMP4	2|2	4	2	2	0|0|0|0	0.95	0.95	20	0.01
JMJD6_eto	NP_653168.2	ANGEL2	2|2	4	2	2	0|0|0|0	0.95	0.95	20	0.01
JMJD6_eto	NP_114367.1	PTBP1	43|28	71	35.5	2	11|10|12|9	0.83	1	3.38	0.02
JMJD6_eto	NP_003904.3	PRPF4B	23|21	44	22	2	11|7|6|7	0.8	0.96	2.84	0.02
JMJD6_eto	NP_001243111.1	ANKRD11	9|10	19	9.5	2	0|3|0|5	0.84	0.86	4.75	0.02
JMJD6_eto	NP_054878.5	SETD2	6|9	15	7.5	2	2|0|0|4	0.8	0.91	5	0.02
JMJD6_eto	NP_056422.2	CHTOP	6|6	12	6	2	0|3|2|0	0.82	0.82	4.8	0.02
JMJD6_eto	NP_065994.1	CWC22	5|6	11	5.5	2	0|0|3|0	0.86	0.89	7.33	0.02
JMJD6_eto	NP_004220.2	MED14	6|4	10	5	2	0|2|2|0	0.81	0.94	5	0.02
JMJD6_eto	NP_061832.2	DAZAP1	7|3	10	5	2	0|0|3|0	0.77	0.93	6.67	0.02
JMJD6_eto	NP_056229.2	RPL36	4|5	9	4.5	2	0|0|3|0	0.79	0.83	6	0.02
JMJD6_eto	NP_079485.1	EPC1	5|4	9	4.5	2	0|3|0|0	0.79	0.83	6	0.02
JMJD6_eto	NP_001070152.1	UBTF	4|3	7	3.5	2	0|0|2|0	0.8	0.86	7	0.02
JMJD6_eto	NP_001075028.1	CPSF4	3|4	7	3.5	2	0|0|2|0	0.8	0.86	7	0.02
JMJD6_eto	NP_057085.2	UTP18	4|3	7	3.5	2	0|0|2|0	0.8	0.86	7	0.02
JMJD6_eto	NP_076425.1	MRPS34	3|4	7	3.5	2	0|0|2|0	0.8	0.86	7	0.02
JMJD6_eto	NP_059133.1	CPSF2	27|25	52	26	2	10|13|6|9	0.72	0.93	2.74	0.03
JMJD6_eto	NP_057736.4	CRNKL1	10|10	20	10	2	2|3|5|3	0.76	0.76	3.08	0.03
JMJD6_eto	NP_061119.1	H2AFY2	8|5	13	6.5	2	6|0|0|0	0.7	0.82	4.33	0.03
JMJD6_eto	NP_000972.1	RPL19	5|5	10	5	2	0|0|4|0	0.74	0.74	5	0.03
JMJD6_eto	NP_037367.3	DROSHA	5|5	10	5	2	0|0|4|0	0.74	0.74	5	0.03
JMJD6_eto	NP_079353.3	TOE1	5|4	9	4.5	2	0|0|0|4	0.7	0.74	4.5	0.03
JMJD6_eto	NP_005763.3	RCL1	6|2	8	4	2	2|0|0|0	0.75	0.97	8	0.03
JMJD6_eto	NP_005040.2	PWP2	2|4	6	3	2	0|2|0|0	0.7	0.86	6	0.03
JMJD6_eto	NP_056289.2	SAMHD1	3|3	6	3	2	0|0|0|2	0.74	0.74	6	0.03
JMJD6_eto	NP_037414.3	UHRF1	7|6	13	6.5	2	0|5|0|2	0.64	0.7	3.71	0.04
JMJD6_eto	NP_002959.2	SALL1	7|4	11	5.5	2	3|0|2|0	0.69	0.9	4.4	0.04
JMJD6_eto	NP_542937.2	DACH1	7|4	11	5.5	2	0|0|5|0	0.68	0.82	4.4	0.04
JMJD6_eto	NP_055095.2	DNAJC8	7|3	10	5	2	2|0|2|0	0.69	0.98	5	0.04
JMJD6_eto	NP_060633.1	DNAJC17	6|3	9	4.5	2	2|2|0|0	0.67	0.94	4.5	0.04
JMJD6_eto	NP_001028733.1	PHF12	4|4	8	4	2	0|4|0|0	0.65	0.65	4	0.04
JMJD6_eto	NP_002433.1	MSI1	3|2	5	2.5	2	0|2|0|0	0.63	0.74	5	0.04
JMJD6_eto	NP_003918.1	MBD2	3|2	5	2.5	2	2|0|0|0	0.63	0.74	5	0.04
JMJD6_eto	NP_002660.1	PLRG1	16|19	35	17.5	2	9|3|6|7	0.62	0.94	2.8	0.05
JMJD6_eto	NP_055984.1	RRS1	10|9	19	9.5	2	4|4|2|3	0.62	0.76	2.92	0.05
JMJD6_eto	NP_473357.1	SRSF10	9|5	14	7	2	2|2|2|2	0.61	0.97	3.5	0.05
JMJD6_eto	NP_945327.2	NELFCD	2|5	7	3.5	2	0|0|3|0	0.62	0.83	4.67	0.05
JMJD6_eto	NP_006451.1	HEXIM1	3|3	6	3	2	0|0|3|0	0.61	0.61	4	0.05
JMJD6_eto	NP_068750.2	DHX35	24|25	49	24.5	2	10|9|9|9	0.55	0.7	2.65	0.06
JMJD6_eto	NP_003277.1	TOP1	9|8	17	8.5	2	4|2|5|0	0.54	0.65	3.09	0.06
JMJD6_eto	NP_000225.1	LIG1	3|4	7	3.5	2	0|2|0|2	0.54	0.67	3.5	0.06
JMJD6_eto	NP_005460.2	ACOT8	3|4	7	3.5	2	0|2|2|0	0.54	0.67	3.5	0.06
JMJD6_eto	NP_073589.4	ZNF574	4|3	7	3.5	2	2|0|0|2	0.54	0.67	3.5	0.06
JMJD6_eto	NP_068593.2	MRPS35	2|4	6	3	2	0|0|0|3	0.57	0.74	4	0.06
JMJD6_eto	NP_000700.1	BCKDHA	2|2	4	2	2	0|2|0|0	0.53	0.53	4	0.06
JMJD6_eto	NP_000983.1	RPL29	2|2	4	2	2	0|0|2|0	0.53	0.53	4	0.06
JMJD6_eto	NP_001177808.1	ORC4	2|2	4	2	2	0|2|0|0	0.53	0.53	4	0.06
JMJD6_eto	NP_054737.1	MRPS28	2|2	4	2	2	0|0|0|2	0.53	0.53	4	0.06
JMJD6_eto	NP_054765.1	MRPS18B	2|2	4	2	2	2|0|0|0	0.53	0.53	4	0.06
JMJD6_eto	NP_055701.1	NSA2	2|2	4	2	2	0|0|2|0	0.53	0.53	4	0.06
JMJD6_eto	NP_056091.1	USP22	2|2	4	2	2	0|2|0|0	0.53	0.53	4	0.06
JMJD6_eto	NP_065101.1	UTP3	2|2	4	2	2	2|0|0|0	0.53	0.53	4	0.06
JMJD6_eto	NP_112243.1	RAB1B	2|2	4	2	2	0|0|2|0	0.53	0.53	4	0.06
JMJD6_eto	NP_116249.2	LTV1	2|2	4	2	2	0|0|2|0	0.53	0.53	4	0.06
JMJD6_eto	NP_006816.2	CKAP4	16|15	31	15.5	2	8|5|3|7	0.52	0.67	2.7	0.07
JMJD6_eto	NP_077295.1	C1orf35	7|5	12	6	2	3|3|0|2	0.52	0.8	3	0.07
JMJD6_eto	NP_002258.2	KPNA3	3|8	11	5.5	2	0|3|0|3	0.52	0.9	3.67	0.07
JMJD6_eto	NP_009143.1	RNF2	4|6	10	5	2	0|3|3|0	0.52	0.72	3.33	0.07
JMJD6_eto	NP_005207.2	DDOST	3|2	5	2.5	2	3|0|0|0	0.5	0.61	3.33	0.07
JMJD6_eto	NP_056990.3	TRIM33	3|2	5	2.5	2	0|0|3|0	0.5	0.61	3.33	0.07
JMJD6_eto	NP_277021.1	CDK11B	20|0	20	10	2	0|0|0|0	0.5	1	100	0.08
JMJD6_eto	NP_005861.2	SAP18	6|11	17	8.5	2	4|0|6|0	0.5	0.82	3.4	0.08
JMJD6_eto	NP_001185774.1	RBM14-RBM4	7|0	7	3.5	2	0|0|0|0	0.5	1	35	0.08
JMJD6_eto	NP_001243654.1	USP39	7|0	7	3.5	2	0|0|0|0	0.5	1	35	0.08
JMJD6_eto	NP_001116835.1	RGPD6	0|6	6	3	2	0|0|0|0	0.5	1	30	0.08
JMJD6_eto	NP_005617.2	SRSF4	0|5	5	2.5	2	0|0|0|0	0.5	1	25	0.08
JMJD6_eto	NP_008987.2	CLASRP	0|5	5	2.5	2	0|0|0|0	0.5	1	25	0.08
JMJD6_eto	NP_116559.1	RECQL	5|0	5	2.5	2	0|0|0|0	0.5	1	25	0.08
JMJD6_eto	NP_001180201.1	RBBP5	0|4	4	2	2	0|0|0|0	0.5	1	20	0.09
JMJD6_eto	NP_002119.1	HMGB1	4|0	4	2	2	0|0|0|0	0.5	1	20	0.09
JMJD6_eto	NP_055402.2	SOX8	4|0	4	2	2	0|0|0|0	0.5	1	20	0.09
JMJD6_eto	NP_077003.1	CCDC86	4|0	4	2	2	0|0|0|0	0.5	1	20	0.09
JMJD6_eto	NP_689637.3	AMER1	0|4	4	2	2	0|0|0|0	0.5	1	20	0.09
JMJD6_eto	NP_000994.1	RPLP1	3|0	3	1.5	2	0|0|0|0	0.5	0.99	15	0.1
JMJD6_eto	NP_001073886.1	ZNF629	3|0	3	1.5	2	0|0|0|0	0.5	0.99	15	0.1
JMJD6_eto	NP_001092287.1	INO80C	0|3	3	1.5	2	0|0|0|0	0.5	0.99	15	0.1
JMJD6_eto	NP_001315.1	CSTF1	0|3	3	1.5	2	0|0|0|0	0.5	0.99	15	0.1
JMJD6_eto	NP_001967.3	ENO3	0|3	3	1.5	2	0|0|0|0	0.5	0.99	15	0.1
JMJD6_eto	NP_002504.2	NME3	3|0	3	1.5	2	0|0|0|0	0.5	0.99	15	0.1
JMJD6_eto	NP_003852.1	DCAF5	0|3	3	1.5	2	0|0|0|0	0.5	0.99	15	0.1
JMJD6_eto	NP_004259.3	MED17	0|3	3	1.5	2	0|0|0|0	0.5	0.99	15	0.1
JMJD6_eto	NP_004468.1	FRG1	0|3	3	1.5	2	0|0|0|0	0.5	0.99	15	0.1
JMJD6_eto	NP_004517.2	MCM2	3|0	3	1.5	2	0|0|0|0	0.5	0.99	15	0.1
JMJD6_eto	NP_004640.3	GATD3A	0|3	3	1.5	2	0|0|0|0	0.5	0.99	15	0.1
JMJD6_eto	NP_005474.2	CHAF1A	0|3	3	1.5	2	0|0|0|0	0.5	0.99	15	0.1
JMJD6_eto	NP_006459.3	POLR3C	3|0	3	1.5	2	0|0|0|0	0.5	0.99	15	0.1
JMJD6_eto	NP_006658.1	PGRMC1	3|0	3	1.5	2	0|0|0|0	0.5	0.99	15	0.1
JMJD6_eto	NP_036231.1	CD3EAP	0|3	3	1.5	2	0|0|0|0	0.5	0.99	15	0.1
JMJD6_eto	NP_056525.2	NOP53	3|0	3	1.5	2	0|0|0|0	0.5	0.99	15	0.1
JMJD6_eto	NP_060764.3	CWF19L1	3|0	3	1.5	2	0|0|0|0	0.5	0.99	15	0.1
JMJD6_eto	NP_068813.1	ST14	0|3	3	1.5	2	0|0|0|0	0.5	0.99	15	0.1
JMJD6_eto	NP_115548.1	USP42	0|3	3	1.5	2	0|0|0|0	0.5	0.99	15	0.1
JMJD6_eto	NP_597814.1	TADA3	3|0	3	1.5	2	0|0|0|0	0.5	0.99	15	0.1
JMJD6_eto	NP_997215.1	ERICH1	0|3	3	1.5	2	0|0|0|0	0.5	0.99	15	0.1
JMJD6_eto	NP_001008697.1	TFIP11	34|40	74	37	2	16|13|15|14	0.48	0.95	2.55	0.13
JMJD6_eto	NP_001177916.1	SRSF11	27|24	51	25.5	2	9|9|11|10	0.49	0.85	2.62	0.13
JMJD6_eto	NP_000998.1	RPS4X	16|9	25	12.5	2	6|4|6|4	0.48	0.95	2.5	0.13
JMJD6_eto	NP_001003694.1	BRPF1	4|9	13	6.5	2	4|0|3|2	0.49	0.94	2.89	0.13
JMJD6_eto	NP_000173.2	HADHA	0|2	2	1	2	0|0|0|0	0.48	0.95	10	0.14
JMJD6_eto	NP_000978.1	RPL26	2|0	2	1	2	0|0|0|0	0.48	0.95	10	0.14
JMJD6_eto	NP_001001683.1	MED11	2|0	2	1	2	0|0|0|0	0.48	0.95	10	0.14
JMJD6_eto	NP_001011537.2	FYTTD1	2|0	2	1	2	0|0|0|0	0.48	0.95	10	0.14
JMJD6_eto	NP_001019.1	RPS25	0|2	2	1	2	0|0|0|0	0.48	0.95	10	0.14
JMJD6_eto	NP_001034666.1	CCNL2	2|0	2	1	2	0|0|0|0	0.48	0.95	10	0.14
JMJD6_eto	NP_001107590.1	NCBP3	2|0	2	1	2	0|0|0|0	0.48	0.95	10	0.14
JMJD6_eto	NP_001119712.1	TP73	2|0	2	1	2	0|0|0|0	0.48	0.95	10	0.14
JMJD6_eto	NP_001123291.1	CYB5R3	2|0	2	1	2	0|0|0|0	0.48	0.95	10	0.14
JMJD6_eto	NP_001123359.1	DNAJC2	2|0	2	1	2	0|0|0|0	0.48	0.95	10	0.14
JMJD6_eto	NP_001124313.1	RTCA	2|0	2	1	2	0|0|0|0	0.48	0.95	10	0.14
JMJD6_eto	NP_001136175.1	FAM111B	2|0	2	1	2	0|0|0|0	0.48	0.95	10	0.14
JMJD6_eto	NP_001137442.1	CDYL	0|2	2	1	2	0|0|0|0	0.48	0.95	10	0.14
JMJD6_eto	NP_001139555.1	MBOAT7	2|0	2	1	2	0|0|0|0	0.48	0.95	10	0.14
JMJD6_eto	NP_001156388.1	TYW3	2|0	2	1	2	0|0|0|0	0.48	0.95	10	0.14
JMJD6_eto	NP_001177666.1	NFIB	0|2	2	1	2	0|0|0|0	0.48	0.95	10	0.14
JMJD6_eto	NP_001185470.1	ERAP1	0|2	2	1	2	0|0|0|0	0.48	0.95	10	0.14
JMJD6_eto	NP_001189399.1	RPS10-NUDT3	2|0	2	1	2	0|0|0|0	0.48	0.95	10	0.14
JMJD6_eto	NP_001243092.1	BIRC2	0|2	2	1	2	0|0|0|0	0.48	0.95	10	0.14
JMJD6_eto	NP_001719.2	BSG	2|0	2	1	2	0|0|0|0	0.48	0.95	10	0.14
JMJD6_eto	NP_002107.3	HLA-A	2|0	2	1	2	0|0|0|0	0.48	0.95	10	0.14
JMJD6_eto	NP_002487.1	NDUFS8	0|2	2	1	2	0|0|0|0	0.48	0.95	10	0.14
JMJD6_eto	NP_002510.2	NPAT	2|0	2	1	2	0|0|0|0	0.48	0.95	10	0.14
JMJD6_eto	NP_002938.1	RPA3	2|0	2	1	2	0|0|0|0	0.48	0.95	10	0.14
JMJD6_eto	NP_003674.1	RRP1	2|0	2	1	2	0|0|0|0	0.48	0.95	10	0.14
JMJD6_eto	NP_003791.3	RNGTT	2|0	2	1	2	0|0|0|0	0.48	0.95	10	0.14
JMJD6_eto	NP_005180.1	CBX2	2|0	2	1	2	0|0|0|0	0.48	0.95	10	0.14
JMJD6_eto	NP_005443.3	WDR46	2|0	2	1	2	0|0|0|0	0.48	0.95	10	0.14
JMJD6_eto	NP_005637.3	TARBP1	2|0	2	1	2	0|0|0|0	0.48	0.95	10	0.14
JMJD6_eto	NP_005697.2	TSSC4	0|2	2	1	2	0|0|0|0	0.48	0.95	10	0.14
JMJD6_eto	NP_005862.1	SMNDC1	2|0	2	1	2	0|0|0|0	0.48	0.95	10	0.14
JMJD6_eto	NP_005925.2	MLLT1	0|2	2	1	2	0|0|0|0	0.48	0.95	10	0.14
JMJD6_eto	NP_006322.4	EMG1	2|0	2	1	2	0|0|0|0	0.48	0.95	10	0.14
JMJD6_eto	NP_006419.2	MRPL28	0|2	2	1	2	0|0|0|0	0.48	0.95	10	0.14
JMJD6_eto	NP_006812.3	ACOT2	0|2	2	1	2	0|0|0|0	0.48	0.95	10	0.14
JMJD6_eto	NP_008974.5	KRR1	2|0	2	1	2	0|0|0|0	0.48	0.95	10	0.14
JMJD6_eto	NP_009185.2	PNKP	0|2	2	1	2	0|0|0|0	0.48	0.95	10	0.14
JMJD6_eto	NP_036585.1	TBL2	2|0	2	1	2	0|0|0|0	0.48	0.95	10	0.14
JMJD6_eto	NP_055230.2	ZBTB11	2|0	2	1	2	0|0|0|0	0.48	0.95	10	0.14
JMJD6_eto	NP_055299.1	MOCS3	0|2	2	1	2	0|0|0|0	0.48	0.95	10	0.14
JMJD6_eto	NP_055408.2	CXXC1	0|2	2	1	2	0|0|0|0	0.48	0.95	10	0.14
JMJD6_eto	NP_055578.2	MRPL19	2|0	2	1	2	0|0|0|0	0.48	0.95	10	0.14
JMJD6_eto	NP_056140.1	ICE1	0|2	2	1	2	0|0|0|0	0.48	0.95	10	0.14
JMJD6_eto	NP_056286.3	NSL1	2|0	2	1	2	0|0|0|0	0.48	0.95	10	0.14
JMJD6_eto	NP_056518.2	RRP7A	0|2	2	1	2	0|0|0|0	0.48	0.95	10	0.14
JMJD6_eto	NP_057251.2	NOL7	0|2	2	1	2	0|0|0|0	0.48	0.95	10	0.14
JMJD6_eto	NP_057406.2	RAB14	0|2	2	1	2	0|0|0|0	0.48	0.95	10	0.14
JMJD6_eto	NP_057724.2	MRPS30	0|2	2	1	2	0|0|0|0	0.48	0.95	10	0.14
JMJD6_eto	NP_060113.2	MBTD1	0|2	2	1	2	0|0|0|0	0.48	0.95	10	0.14
JMJD6_eto	NP_060228.3	ALKBH5	0|2	2	1	2	0|0|0|0	0.48	0.95	10	0.14
JMJD6_eto	NP_060628.2	SLC4A1AP	2|0	2	1	2	0|0|0|0	0.48	0.95	10	0.14
JMJD6_eto	NP_061944.2	ING3	0|2	2	1	2	0|0|0|0	0.48	0.95	10	0.14
JMJD6_eto	NP_065700.1	CBX8	0|2	2	1	2	0|0|0|0	0.48	0.95	10	0.14
JMJD6_eto	NP_066951.1	POLR2L	2|0	2	1	2	0|0|0|0	0.48	0.95	10	0.14
JMJD6_eto	NP_071935.1	POLR1E	0|2	2	1	2	0|0|0|0	0.48	0.95	10	0.14
JMJD6_eto	NP_071942.1	MRPS25	0|2	2	1	2	0|0|0|0	0.48	0.95	10	0.14
JMJD6_eto	NP_075447.1	NSD3	2|0	2	1	2	0|0|0|0	0.48	0.95	10	0.14
JMJD6_eto	NP_077297.2	RBM42	2|0	2	1	2	0|0|0|0	0.48	0.95	10	0.14
JMJD6_eto	NP_078997.4	ZFHX4	0|2	2	1	2	0|0|0|0	0.48	0.95	10	0.14
JMJD6_eto	NP_079160.1	L2HGDH	2|0	2	1	2	0|0|0|0	0.48	0.95	10	0.14
JMJD6_eto	NP_110517.2	CTNNBL1	2|0	2	1	2	0|0|0|0	0.48	0.95	10	0.14
JMJD6_eto	NP_113651.4	HSDL1	2|0	2	1	2	0|0|0|0	0.48	0.95	10	0.14
JMJD6_eto	NP_115551.2	UTP15	2|0	2	1	2	0|0|0|0	0.48	0.95	10	0.14
JMJD6_eto	NP_115726.1	C7orf50	2|0	2	1	2	0|0|0|0	0.48	0.95	10	0.14
JMJD6_eto	NP_149061.1	HDHD5	0|2	2	1	2	0|0|0|0	0.48	0.95	10	0.14
JMJD6_eto	NP_444252.1	PFN2	0|2	2	1	2	0|0|0|0	0.48	0.95	10	0.14
JMJD6_eto	NP_542984.2	MRPL39	2|0	2	1	2	0|0|0|0	0.48	0.95	10	0.14
JMJD6_eto	NP_597719.1	TTC14	0|2	2	1	2	0|0|0|0	0.48	0.95	10	0.14
JMJD6_eto	NP_683696.2	FOXP2	0|2	2	1	2	0|0|0|0	0.48	0.95	10	0.14
JMJD6_eto	NP_775099.2	ABCA12	2|0	2	1	2	0|0|0|0	0.48	0.95	10	0.14
JMJD6_eto	NP_817092.1	PPM1G	0|2	2	1	2	0|0|0|0	0.48	0.95	10	0.14
JMJD6_eto	NP_932157.1	PHC2	0|2	2	1	2	0|0|0|0	0.48	0.95	10	0.14
JMJD6_eto	NP_938148.1	GANAB	2|0	2	1	2	0|0|0|0	0.48	0.95	10	0.14
JMJD6_eto	NP_976029.1	RBPJ	0|2	2	1	2	0|0|0|0	0.48	0.95	10	0.14
JMJD6_eto	NP_996806.2	YY2	0|2	2	1	2	0|0|0|0	0.48	0.95	10	0.14
JMJD6_eto	NP_734466.1	HIST1H2AA	34|0	34	17	2	0|21|0|0	0.47	0.94	3.24	0.21
JMJD6_eto	NP_001135935.1	DKC1	11|9	20	10	2	3|4|4|4	0.43	0.7	2.67	0.21
JMJD6_eto	NP_001129206.1	ZNF384	8|6	14	7	2	3|3|0|4	0.47	0.75	2.8	0.21
JMJD6_eto	NP_066014.1	MOV10	6|6	12	6	2	5|3|0|0	0.44	0.44	3	0.21
JMJD6_eto	NP_115861.1	PPIL3	5|4	9	4.5	2	2|0|2|2	0.47	0.62	3	0.21
JMJD6_eto	NP_061029.2	GPALPP1	4|4	8	4	2	0|0|6|0	0.42	0.42	2.67	0.21
JMJD6_eto	NP_001026902.1	YTHDC1	5|0	5	2.5	2	0|0|3|0	0.42	0.83	3.33	0.21
JMJD6_eto	NP_006744.2	SURF6	5|0	5	2.5	2	0|0|3|0	0.42	0.83	3.33	0.21
JMJD6_eto	NP_001229956.1	AKT2	2|2	4	2	2	0|3|0|0	0.4	0.4	2.67	0.21
JMJD6_eto	NP_057185.1	NIP7	4|0	4	2	2	2|0|0|0	0.43	0.86	4	0.21
JMJD6_eto	NP_002477.1	NCBP1	17|13	30	15	2	4|7|8|5	0.39	0.76	2.5	0.22
JMJD6_eto	NP_061910.1	EXOSC4	3|3	6	3	2	2|0|0|2	0.4	0.4	3	0.22
JMJD6_eto	NP_004710.2	SCAF11	4|0	4	2	2	0|0|3|0	0.37	0.74	2.67	0.22
JMJD6_eto	NP_065770.1	PRR12	4|0	4	2	2	3|0|0|0	0.37	0.74	2.67	0.22
JMJD6_eto	NP_000159.3	GLI3	0|3	3	1.5	2	0|0|2|0	0.37	0.74	3	0.22
JMJD6_eto	NP_000916.2	PDHB	3|0	3	1.5	2	0|0|2|0	0.37	0.74	3	0.22
JMJD6_eto	NP_001007.2	RPS12	0|3	3	1.5	2	0|0|0|2	0.37	0.74	3	0.22
JMJD6_eto	NP_001091059.1	RPP38	3|0	3	1.5	2	0|0|0|2	0.37	0.74	3	0.22
JMJD6_eto	NP_001161461.1	PQBP1	0|3	3	1.5	2	0|0|2|0	0.37	0.74	3	0.22
JMJD6_eto	NP_066553.3	NDUFV3	0|3	3	1.5	2	2|0|0|0	0.37	0.74	3	0.22
JMJD6_eto	NP_077306.1	SLC27A3	3|0	3	1.5	2	0|0|2|0	0.37	0.74	3	0.22
JMJD6_eto	NP_149124.3	CNP	3|0	3	1.5	2	0|0|2|0	0.37	0.74	3	0.22
JMJD6_eto	NP_001153575.1	ZC3H14	11|14	25	12.5	2	7|3|5|5	0.34	0.65	2.5	0.23
JMJD6_eto	NP_001164408.1	FUS	14|10	24	12	2	4|6|6|4	0.33	0.65	2.4	0.23
JMJD6_eto	NP_150254.1	RPL13	10|7	17	8.5	2	2|4|5|3	0.31	0.59	2.43	0.23
JMJD6_eto	NP_940869.2	RSBN1L	8|6	14	7	2	3|2|3|3	0.33	0.57	2.55	0.23
JMJD6_eto	NP_057396.1	WBP11	6|7	13	6.5	2	3|3|0|4	0.33	0.47	2.6	0.23
JMJD6_eto	NP_001135822.1	THOC6	4|7	11	5.5	2	3|4|0|2	0.33	0.62	2.44	0.23
JMJD6_eto	NP_067064.2	WIZ	0|6	6	3	2	0|2|3|2	0.36	0.72	1.71	0.23
JMJD6_eto	NP_001161054.1	RBM6	3|0	3	1.5	2	3|0|0|0	0.3	0.61	2	0.23
JMJD6_eto	NP_002680.2	POLA2	5|8	13	6.5	2	2|3|2|4	0.3	0.57	2.36	0.24
JMJD6_eto	NP_001167455.1	BRD7	3|6	9	4.5	2	3|2|0|3	0.28	0.54	2.25	0.24
JMJD6_eto	NP_065798.2	ZNF608	5|4	9	4.5	2	3|0|4|0	0.29	0.38	2.57	0.24
JMJD6_eto	NP_077005.2	WDR18	5|2	7	3.5	2	0|0|4|2	0.29	0.53	2.33	0.24
JMJD6_eto	NP_001258670.1	CSNK1A1	2|3	5	2.5	2	2|0|2|0	0.28	0.4	2.5	0.24
JMJD6_eto	NP_003178.1	TAF9	5|0	5	2.5	2	0|0|6|0	0.3	0.59	1.67	0.24
JMJD6_eto	NP_115544.1	WDR75	2|3	5	2.5	2	2|0|0|2	0.28	0.4	2.5	0.24
JMJD6_eto	NP_001130026.1	TLK1	0|4	4	2	2	0|0|5|0	0.28	0.55	1.6	0.24
JMJD6_eto	NP_000301.1	PPT1	2|0	2	1	2	2|0|0|0	0.26	0.53	2	0.24
JMJD6_eto	NP_001137544.1	UBAC2	2|0	2	1	2	2|0|0|0	0.26	0.53	2	0.24
JMJD6_eto	NP_002963.2	SBF1	2|0	2	1	2	0|0|0|2	0.26	0.53	2	0.24
JMJD6_eto	NP_003084.1	SNRPC	2|0	2	1	2	0|0|0|2	0.26	0.53	2	0.24
JMJD6_eto	NP_009200.2	STXBP3	2|0	2	1	2	2|0|0|0	0.26	0.53	2	0.24
JMJD6_eto	NP_057250.1	PIAS1	2|0	2	1	2	0|0|2|0	0.26	0.53	2	0.24
JMJD6_eto	NP_060591.3	SLF2	0|2	2	1	2	2|0|0|0	0.26	0.53	2	0.24
JMJD6_eto	NP_060644.4	MAP1S	2|0	2	1	2	2|0|0|0	0.26	0.53	2	0.24
JMJD6_eto	NP_078887.2	ICE2	2|0	2	1	2	0|0|2|0	0.26	0.53	2	0.24
JMJD6_eto	NP_114108.1	MRPS5	2|0	2	1	2	2|0|0|0	0.26	0.53	2	0.24
JMJD6_eto	NP_114427.1	SPNS1	0|2	2	1	2	0|0|0|2	0.26	0.53	2	0.24
JMJD6_eto	NP_258412.1	ITPA	2|0	2	1	2	2|0|0|0	0.26	0.53	2	0.24
JMJD6_eto	NP_612451.1	CCDC124	0|2	2	1	2	2|0|0|0	0.26	0.53	2	0.24
JMJD6_eto	NP_849193.1	STT3B	2|0	2	1	2	0|0|2|0	0.26	0.53	2	0.24
JMJD6_eto	NP_891552.1	HEATR3	0|2	2	1	2	2|0|0|0	0.26	0.53	2	0.24
JMJD6_eto	NP_001002909.1	GPATCH8	18|13	31	15.5	2	6|5|8|8	0.26	0.51	2.3	0.26
JMJD6_eto	NP_037425.1	TRA2A	6|5	11	5.5	2	2|2|2|3	0.24	0.35	2.44	0.26
JMJD6_eto	NP_056969.2	PCF11	6|3	9	4.5	2	0|4|0|4	0.23	0.43	2.25	0.26
JMJD6_eto	NP_055323.2	APOBEC3C	3|3	6	3	2	3|0|0|2	0.25	0.25	2.4	0.26
JMJD6_eto	NP_057267.2	MRTO4	3|3	6	3	2	2|0|3|0	0.25	0.25	2.4	0.26
JMJD6_eto	NP_001244101.1	DDX19B	0|4	4	2	2	0|0|3|2	0.24	0.48	1.6	0.26
JMJD6_eto	NP_002860.2	RAB6A	2|2	4	2	2	0|0|4|0	0.26	0.26	2	0.26
JMJD6_eto	NP_001139699.1	RPS20	0|3	3	1.5	2	0|0|4|0	0.25	0.49	1.5	0.26
JMJD6_eto	NP_060802.1	DDX19A	3|0	3	1.5	2	4|0|0|0	0.25	0.49	1.5	0.26
JMJD6_eto	NP_003065.3	SMARCC1	10|7	17	8.5	2	3|5|0|6	0.2	0.38	2.43	0.27
JMJD6_eto	NP_060653.3	SBNO1	7|9	16	8	2	0|5|4|4	0.23	0.39	2.46	0.27
JMJD6_eto	NP_003067.3	SMARCD1	6|5	11	5.5	2	0|5|0|4	0.22	0.29	2.44	0.27
JMJD6_eto	NP_065752.1	ISY1	4|3	7	3.5	2	0|0|7|0	0.2	0.28	2	0.27
JMJD6_eto	NP_055857.1	ZNF609	6|0	6	3	2	3|0|5|0	0.22	0.44	1.5	0.27
JMJD6_eto	NP_073750.2	MRPS11	3|0	3	1.5	2	0|2|0|2	0.2	0.4	1.5	0.27
JMJD6_eto	NP_001092882.1	KAT6A	2|0	2	1	2	0|0|0|3	0.2	0.4	1.33	0.27
JMJD6_eto	NP_004275.4	CHD1L	2|0	2	1	2	0|0|0|3	0.2	0.4	1.33	0.27
JMJD6_eto	NP_004883.3	SEC22B	2|0	2	1	2	0|0|3|0	0.2	0.4	1.33	0.27
JMJD6_eto	NP_055836.1	ZNF292	2|0	2	1	2	3|0|0|0	0.2	0.4	1.33	0.27
JMJD6_eto	NP_079184.2	WDR76	2|0	2	1	2	3|0|0|0	0.2	0.4	1.33	0.27
JMJD6_eto	NP_006416.3	SLU7	10|15	25	12.5	2	5|5|9|4	0.19	0.37	2.17	0.28
JMJD6_eto	NP_003843.3	TRIM24	6|4	10	5	2	0|2|4|3	0.19	0.34	2.22	0.28
JMJD6_eto	NP_055756.1	MORC2	6|3	9	4.5	2	2|3|0|4	0.17	0.34	2	0.28
JMJD6_eto	NP_064507.3	KCMF1	4|4	8	4	2	2|3|0|2	0.17	0.17	2.29	0.28
JMJD6_eto	NP_003580.1	CUL4A	6|0	6	3	2	0|0|9|0	0.19	0.38	1.33	0.28
JMJD6_eto	NP_065190.2	THAP11	4|2	6	3	2	0|2|2|2	0.18	0.32	2	0.28
JMJD6_eto	NP_073616.6	DDX31	4|2	6	3	2	3|0|0|3	0.18	0.32	2	0.28
JMJD6_eto	NP_689912.2	SENP5	4|2	6	3	2	2|0|0|4	0.19	0.33	2	0.28
JMJD6_eto	NP_003288.2	NR2C1	3|2	5	2.5	2	2|0|3|0	0.17	0.25	2	0.28
JMJD6_eto	NP_149073.1	SARNP	3|2	5	2.5	2	0|2|3|0	0.17	0.25	2	0.28
JMJD6_eto	NP_002756.1	PRPS2	6|7	13	6.5	2	5|4|0|2	0.15	0.22	2.36	0.29
JMJD6_eto	NP_001172005.1	FMR1	5|5	10	5	2	5|0|4|0	0.14	0.14	2.22	0.29
JMJD6_eto	NP_006450.2	ERLIN1	4|3	7	3.5	2	0|2|5|0	0.15	0.21	2	0.29
JMJD6_eto	NP_060842.3	LRIF1	3|4	7	3.5	2	0|2|0|5	0.15	0.21	2	0.29
JMJD6_eto	NP_001258625.1	ABCB7	3|3	6	3	2	0|3|0|3	0.13	0.13	2	0.29
JMJD6_eto	NP_001243323.1	NOL8	2|2	4	2	2	0|2|2|0	0.16	0.16	2	0.29
JMJD6_eto	NP_066953.1	PPIA	2|2	4	2	2	0|2|0|2	0.16	0.16	2	0.29
JMJD6_eto	NP_932343.1	C1orf52	2|2	4	2	2	0|2|0|2	0.16	0.16	2	0.29
JMJD6_eto	NP_005841.1	SF3B4	12|9	21	10.5	2	4|6|5|4	0.13	0.25	2.21	0.3
JMJD6_eto	NP_003080.2	SNRNP70	9|9	18	9	2	0|2|11|2	0.11	0.11	2.4	0.3
JMJD6_eto	NP_550433.1	UNG	5|6	11	5.5	2	3|4|0|3	0.13	0.19	2.2	0.3
JMJD6_eto	NP_001108488.1	KANSL3	2|5	7	3.5	2	2|3|0|3	0.12	0.25	1.75	0.3
JMJD6_eto	NP_061915.2	PUS7	3|4	7	3.5	2	0|3|4|0	0.13	0.19	2	0.3
JMJD6_eto	NP_062826.2	METTL3	2|5	7	3.5	2	5|0|0|3	0.13	0.25	1.75	0.3
JMJD6_eto	NP_689929.2	PATL1	4|3	7	3.5	2	0|3|0|4	0.13	0.19	2	0.3
JMJD6_eto	NP_005849.1	AKAP8	0|3	3	1.5	2	3|0|2|0	0.12	0.25	1.2	0.3
JMJD6_eto	NP_219482.1	ZNF622	0|3	3	1.5	2	2|0|3|0	0.12	0.25	1.2	0.3
JMJD6_eto	NP_861448.2	TMTC3	3|0	3	1.5	2	3|2|0|0	0.12	0.25	1.2	0.3
JMJD6_eto	NP_002904.3	RFC1	14|11	25	12.5	2	3|2|9|7	0.1	0.19	2.38	0.31
JMJD6_eto	NP_003008.1	SRSF3	13|10	23	11.5	2	6|7|3|5	0.1	0.19	2.19	0.31
JMJD6_eto	NP_778235.1	HIST2H2AB	0|23	23	11.5	2	16|0|0|14	0.11	0.21	1.53	0.31
JMJD6_eto	NP_031393.2	RALY	9|8	17	8.5	2	6|2|3|4	0.1	0.16	2.27	0.31
JMJD6_eto	NP_001093639.1	IMMT	6|7	13	6.5	2	3|4|3|2	0.09	0.14	2.17	0.31
JMJD6_eto	NP_061973.1	DMAP1	6|4	10	5	2	3|2|3|2	0.1	0.19	2	0.31
JMJD6_eto	NP_001262.3	CHD2	4|5	9	4.5	2	0|4|0|5	0.1	0.14	2	0.31
JMJD6_eto	NP_005398.1	SALL2	5|4	9	4.5	2	4|0|5|0	0.1	0.14	2	0.31
JMJD6_eto	NP_006704.3	SUB1	4|5	9	4.5	2	0|0|5|4	0.1	0.14	2	0.31
JMJD6_eto	NP_852133.1	EIF6	3|3	6	3	2	2|2|0|2	0.11	0.11	2	0.31
JMJD6_eto	NP_006223.2	POLR2H	2|3	5	2.5	2	0|3|3|0	0.09	0.13	1.67	0.31
JMJD6_eto	NP_057049.5	NDUFA13	3|2	5	2.5	2	0|3|0|3	0.09	0.13	1.67	0.31
JMJD6_eto	NP_064583.2	CCDC47	0|4	4	2	2	0|3|4|0	0.1	0.19	1.14	0.31
JMJD6_eto	NP_006363.4	SYNCRIP	16|17	33	16.5	2	7|9|4|8	0.08	0.12	2.36	0.32
JMJD6_eto	NP_001185619.1	PPAN-P2RY11	4|4	8	4	2	3|3|2|0	0.08	0.08	2	0.32
JMJD6_eto	NP_001191786.1	ELOC	4|4	8	4	2	3|0|3|2	0.08	0.08	2	0.32
JMJD6_eto	NP_001127891.1	CDC7	2|2	4	2	2	0|3|0|2	0.09	0.09	1.6	0.32
JMJD6_eto	NP_001184188.1	ORC3	4|0	4	2	2	3|2|0|2	0.09	0.17	1.14	0.32
JMJD6_eto	NP_057118.1	MRPS2	2|2	4	2	2	2|0|3|0	0.09	0.09	1.6	0.32
JMJD6_eto	NP_001002019.1	PUS1	2|0	2	1	2	2|0|0|2	0.08	0.16	1	0.32
JMJD6_eto	NP_056290.3	FAM98A	0|2	2	1	2	0|2|0|2	0.08	0.16	1	0.32
JMJD6_eto	NP_073570.1	SMAP2	2|0	2	1	2	0|2|2|0	0.08	0.16	1	0.32
JMJD6_eto	NP_001138916.1	SCAF4	10|8	18	9	2	4|4|5|4	0.06	0.12	2.12	0.33
JMJD6_eto	NP_112577.1	SF3B5	7|8	15	7.5	2	5|3|2|4	0.07	0.1	2.14	0.33
JMJD6_eto	NP_003642.3	YBX3	6|5	11	5.5	2	6|0|5|0	0.07	0.1	2	0.33
JMJD6_eto	NP_006315.1	CFDP1	3|4	7	3.5	2	0|0|4|4	0.07	0.1	1.75	0.33
JMJD6_eto	NP_060533.2	HELLS	3|4	7	3.5	2	3|0|0|5	0.07	0.11	1.75	0.33
JMJD6_eto	NP_001182751.1	HSDL2	2|3	5	2.5	2	2|2|2|0	0.07	0.11	1.67	0.33
JMJD6_eto	NP_001654.1	ARF6	3|2	5	2.5	2	2|0|2|2	0.07	0.11	1.67	0.33
JMJD6_eto	NP_005021.2	PLK1	3|2	5	2.5	2	2|2|0|2	0.07	0.11	1.67	0.33
JMJD6_eto	NP_056445.3	EPC2	2|3	5	2.5	2	2|2|0|2	0.07	0.11	1.67	0.33
JMJD6_eto	NP_055040.2	PPP2R1A	0|3	3	1.5	2	2|4|0|0	0.07	0.15	1	0.33
JMJD6_eto	NP_665811.1	AIFM1	3|0	3	1.5	2	2|0|4|0	0.07	0.15	1	0.33
JMJD6_eto	NP_006582.1	POLD3	8|6	14	7	2	4|2|4|4	0.06	0.1	2	0.34
JMJD6_eto	NP_444281.1	TADA1	8|6	14	7	2	4|4|2|4	0.06	0.1	2	0.34
JMJD6_eto	NP_005871.1	DNAJA2	8|4	12	6	2	6|3|2|3	0.05	0.1	1.71	0.34
JMJD6_eto	NP_001020.2	RPS26	6|5	11	5.5	2	3|4|2|2	0.06	0.09	2	0.34
JMJD6_eto	NP_612366.1	MCU	3|8	11	5.5	2	5|3|2|4	0.05	0.1	1.57	0.34
JMJD6_eto	NP_003161.2	SUPT6H	4|4	8	4	2	5|4|0|0	0.05	0.05	1.78	0.34
JMJD6_eto	NP_004085.1	EIF2S1	3|2	5	2.5	2	0|0|5|2	0.05	0.08	1.43	0.34
JMJD6_eto	NP_001167568.1	LDHB	2|2	4	2	2	2|0|4|0	0.04	0.04	1.33	0.34
JMJD6_eto	NP_006517.1	ZNF217	2|2	4	2	2	0|2|4|0	0.04	0.04	1.33	0.34
JMJD6_eto	NP_003064.2	SMARCB1	6|7	13	6.5	2	3|4|4|2	0.04	0.07	2	0.35
JMJD6_eto	NP_056277.2	NOL11	4|4	8	4	2	3|3|0|3	0.04	0.04	1.78	0.35
JMJD6_eto	NP_006700.3	EHMT2	2|4	6	3	2	3|0|2|3	0.04	0.08	1.5	0.35
JMJD6_eto	NP_001138787.1	DSN1	4|0	4	2	2	2|4|0|2	0.04	0.08	1	0.35
JMJD6_eto	NP_005928.2	MLLT6	0|4	4	2	2	3|2|0|3	0.04	0.08	1	0.35
JMJD6_eto	NP_001790.1	CDK7	0|2	2	1	2	0|2|3|0	0.04	0.09	0.8	0.35
JMJD6_eto	NP_005026.3	POLRMT	0|2	2	1	2	0|3|0|2	0.04	0.09	0.8	0.35
JMJD6_eto	NP_065118.2	REXO4	2|0	2	1	2	2|0|3|0	0.04	0.09	0.8	0.35
JMJD6_eto	NP_055871.1	RRP1B	20|14	34	17	2	9|9|0|12	0.03	0.06	2.27	0.36
JMJD6_eto	NP_005773.3	ALYREF	12|13	25	12.5	2	7|6|5|5	0.03	0.04	2.17	0.36
JMJD6_eto	NP_055568.3	BMS1	12|9	21	10.5	2	5|7|3|6	0.03	0.06	2	0.36
JMJD6_eto	NP_001120690.1	POLD2	5|6	11	5.5	2	3|4|2|3	0.03	0.04	1.83	0.36
JMJD6_eto	NP_002755.1	PRPS1	5|5	10	5	2	0|4|5|2	0.03	0.03	1.82	0.36
JMJD6_eto	NP_002941.1	RPN1	5|5	10	5	2	3|4|4|0	0.03	0.03	1.82	0.36
JMJD6_eto	NP_060365.7	DDX27	5|5	10	5	2	3|2|2|4	0.03	0.03	1.82	0.36
JMJD6_eto	NP_055475.2	PHF14	5|3	8	4	2	3|2|3|2	0.03	0.06	1.6	0.36
JMJD6_eto	NP_001531.1	HSPB1	2|3	5	2.5	2	2|0|3|2	0.03	0.05	1.43	0.36
JMJD6_eto	NP_067026.3	SRPRB	2|3	5	2.5	2	0|3|2|2	0.03	0.05	1.43	0.36
JMJD6_eto	NP_056123.2	FNBP4	3|0	3	1.5	2	3|0|4|0	0.04	0.07	0.86	0.36
JMJD6_eto	NP_036339.1	HNRNPH3	12|13	25	12.5	2	10|7|0|5	0.02	0.03	2.27	0.37
JMJD6_eto	NP_004810.2	SYMPK	7|11	18	9	2	4|5|4|7	0.02	0.04	1.8	0.37
JMJD6_eto	NP_004636.1	COIL	8|5	13	6.5	2	3|3|5|4	0.02	0.05	1.73	0.37
JMJD6_eto	NP_036357.1	NUBP2	6|4	10	5	2	4|4|4|0	0.02	0.04	1.67	0.37
JMJD6_eto	NP_001073919.1	BEND3	6|3	9	4.5	2	3|3|3|3	0.02	0.04	1.5	0.37
JMJD6_eto	NP_115871.1	DOT1L	3|5	8	4	2	6|0|0|5	0.02	0.04	1.45	0.37
JMJD6_eto	NP_001137307.1	NFRKB	4|3	7	3.5	2	3|2|4|0	0.02	0.04	1.56	0.37
JMJD6_eto	NP_001186793.1	BCL2L2-PABPN1	3|4	7	3.5	2	4|3|0|2	0.02	0.04	1.56	0.37
JMJD6_eto	NP_006629.2	RPP40	3|4	7	3.5	2	3|2|2|2	0.02	0.04	1.56	0.37
JMJD6_eto	NP_003901.2	BUD31	3|3	6	3	2	2|3|0|3	0.02	0.02	1.5	0.37
JMJD6_eto	NP_060366.1	GID8	3|3	6	3	2	2|2|2|2	0.02	0.02	1.5	0.37
JMJD6_eto	NP_001165980.1	SATB2	3|0	3	1.5	2	2|2|0|3	0.03	0.05	0.86	0.37
JMJD6_eto	NP_612409.1	NOM1	3|0	3	1.5	2	0|3|2|2	0.03	0.05	0.86	0.37
JMJD6_eto	NP_001093109.1	ZNF146	0|2	2	1	2	0|4|0|2	0.02	0.04	0.67	0.37
JMJD6_eto	NP_542399.1	CDCA5	0|2	2	1	2	2|0|0|4	0.02	0.04	0.67	0.37
JMJD6_eto	NP_000985.1	RPL32	9|7	16	8	2	5|4|3|5	0.02	0.03	1.88	0.38
JMJD6_eto	NP_001182375.1	SRSF7	9|7	16	8	2	4|4|5|4	0.02	0.03	1.88	0.38
JMJD6_eto	NP_055768.3	DIS3	7|9	16	8	2	4|4|5|4	0.02	0.03	1.88	0.38
JMJD6_eto	NP_057216.2	MYEF2	7|9	16	8	2	4|4|5|4	0.02	0.03	1.88	0.38
JMJD6_eto	NP_777567.1	PPP4R2	5|9	14	7	2	7|2|3|5	0.02	0.04	1.65	0.38
JMJD6_eto	NP_057733.2	ESF1	6|7	13	6.5	2	0|4|6|4	0.02	0.03	1.86	0.38
JMJD6_eto	NP_001164633.1	ZMYM3	6|6	12	6	2	3|2|5|3	0.02	0.02	1.85	0.38
JMJD6_eto	NP_001177255.1	DGCR8	4|5	9	4.5	2	4|2|0|5	0.02	0.03	1.64	0.38
JMJD6_eto	NP_057558.3	CCDC174	5|4	9	4.5	2	3|0|4|4	0.02	0.03	1.64	0.38
JMJD6_eto	NP_056386.2	SENP6	4|0	4	2	2	0|3|4|2	0.02	0.04	0.89	0.38
JMJD6_eto	NP_060102.1	CDKN2AIP	4|0	4	2	2	4|0|3|2	0.02	0.04	0.89	0.38
JMJD6_eto	NP_005794.1	FLOT1	0|3	3	1.5	2	0|4|0|4	0.02	0.03	0.75	0.38
JMJD6_eto	NP_006318.1	TIMM23	0|3	3	1.5	2	0|3|5|0	0.02	0.03	0.75	0.38
JMJD6_eto	NP_001124463.1	HYOU1	9|6	15	7.5	2	6|6|0|5	0.01	0.03	1.76	0.39
JMJD6_eto	NP_001104490.1	SUPT5H	7|3	10	5	2	3|0|8|3	0.02	0.03	1.43	0.39
JMJD6_eto	NP_001319.1	CTBP1	5|3	8	4	2	3|0|5|3	0.01	0.03	1.45	0.39
JMJD6_eto	NP_116219.2	UTP4	5|3	8	4	2	4|3|0|4	0.01	0.03	1.45	0.39
JMJD6_eto	NP_443108.1	NACC1	5|3	8	4	2	2|2|5|2	0.01	0.03	1.45	0.39
JMJD6_eto	NP_004163.3	SLC1A3	2|2	4	2	2	2|3|0|2	0.01	0.01	1.14	0.39
JMJD6_eto	NP_078894.2	NLRX1	2|2	4	2	2	0|2|2|3	0.01	0.01	1.14	0.39
JMJD6_eto	NP_937818.1	NME1	0|3	3	1.5	2	0|0|9|0	0.01	0.03	0.67	0.39
JMJD6_eto	NP_001129665.1	FASTKD2	0|2	2	1	2	0|2|2|2	0.02	0.03	0.67	0.39
JMJD6_eto	NP_001161093.1	ATXN10	2|0	2	1	2	0|2|2|2	0.02	0.03	0.67	0.39
JMJD6_eto	NP_005484.2	RANBP9	2|0	2	1	2	0|2|2|2	0.02	0.03	0.67	0.39
JMJD6_eto	NP_006388.2	RNASEH2A	0|2	2	1	2	2|0|2|2	0.02	0.03	0.67	0.39
JMJD6_eto	NP_060495.2	GPATCH1	37|39	76	38	2	16|16|18|15	0.01	0.02	2.34	0.4
JMJD6_eto	NP_006182.2	PA2G4	10|11	21	10.5	2	4|7|6|4	0.01	0.02	2	0.4
JMJD6_eto	NP_001129512.1	CPSF7	10|10	20	10	2	4|5|5|6	0.01	0.01	2	0.4
JMJD6_eto	NP_000981.1	RPL27A	5|5	10	5	2	2|3|4|3	0.01	0.01	1.67	0.4
JMJD6_eto	NP_003694.1	NOP14	4|3	7	3.5	2	3|0|3|4	0.01	0.02	1.4	0.4
JMJD6_eto	NP_037460.2	PYCR2	4|3	7	3.5	2	3|2|3|2	0.01	0.02	1.4	0.4
JMJD6_eto	NP_056170.2	SUZ12	3|4	7	3.5	2	3|2|3|2	0.01	0.02	1.4	0.4
JMJD6_eto	NP_075384.3	KRI1	2|3	5	2.5	2	0|2|4|2	0.01	0.02	1.25	0.4
JMJD6_eto	NP_000312.2	RB1	4|0	4	2	2	2|0|6|2	0.01	0.02	0.8	0.4
JMJD6_eto	NP_001186846.1	PGM3	3|0	3	1.5	2	0|3|2|3	0.01	0.02	0.75	0.4
JMJD6_eto	NP_003983.2	CLK3	3|0	3	1.5	2	0|3|2|3	0.01	0.02	0.75	0.4
[truncated: 4,008 more rows]
