# Supplementary material for: JMJD6 participates in the maintenance of ribosomal DNA integrity in response to DNA damage
Source: PLoS Genet. 2020 Jun 29;16(6):e1008511. doi: 10.1371/journal.pgen.1008511 (PMC7351224; doi:10.1371/journal.pgen.1008511)
Supplement: S1 Data — (XLSX) [file pgen.1008511.s014.xlsx]

## Sheet: g-H2AX box-plot jmjd6-1-2 
siCtrl	sijmjd6-1	sijmjd6-2	siCtrl, 1h	sijmjd6-1, 1h	sijmjd6-2, 1h	siCtrl, 6h	sijmjd6-1, 6h	sijmjd6-2, 6h				Length	Mean	Variance	Min	Quantile25pct	Median	Quantile75pct	Max	test_Wilcoxon-Mann-Whitney_siCtrl	test_Wilcoxon-Mann-Whitney_sijmjd6-1	test_Wilcoxon-Mann-Whitney_sijmjd6-2	test_Wilcoxon-Mann-Whitney_siCtrl, 1h	test_Wilcoxon-Mann-Whitney_sijmjd6-1, 1h	test_Wilcoxon-Mann-Whitney_sijmjd6-2, 1h	test_Wilcoxon-Mann-Whitney_siCtrl, 6h	test_Wilcoxon-Mann-Whitney_sijmjd6-1, 6h	test_Wilcoxon-Mann-Whitney_sijmjd6-2, 6h
8304	0	0	17433	63676	37744	3806	12185	0			siCtrl	492	2386.31	2.88563e+07	0	71	729	2137.25	55777	1	2.57609e-05	6.1086e-22	8.81397e-39	6.19817e-108	2.56241e-104	7.25396e-41	2.34828e-107	3.60305e-125
2376	831	0	952	80405	5844	4903	15417	2929			sijmjd6-1	711	3454.51	6.09415e+07	0	238	1238	3285.5	87195	2.57609e-05	1	4.33408e-08	4.01178e-32	1.91123e-116	2.24572e-109	1.25343e-33	2.982e-107	1.09094e-130
5475	282	282	12137	1430	114461	3158	11338	15771			sijmjd6-2	936	4415.96	1.59333e+08	0	740.75	1869.5	4390.25	332311	6.1086e-22	4.33408e-08	1	2.87357e-23	6.09059e-114	1.845e-108	1.46841e-25	1.45984e-96	2.64837e-125
3220	628	938	34426	20654	0	1119	47526	12430			siCtrl, 1h	318	13307.6	4.09578e+08	0	1408.75	7350.5	17638.5	224031	8.81397e-39	4.01178e-32	2.87357e-23	1	6.84241e-17	3.14924e-29	0.563172	0.000620822	4.70072e-10
1838	94	6922	16321	0	0	5569	11599	9922			sijmjd6-1, 1h	952	29508.9	1.38806e+09	0	5182.75	17388	40722.5	291616	6.19817e-108	1.91123e-116	6.09059e-114	6.84241e-17	1	5.87602e-06	6.24892e-16	9.36714e-17	2.60729e-07
7346	125	11648	11336	20018	67996	0	2571	9966			sijmjd6-2, 1h	400	34315.2	1.13847e+09	0	9861	25268.5	50287.5	253402	2.56241e-104	2.24572e-109	1.845e-108	3.14924e-29	5.87602e-06	1	2.82915e-28	3.5007e-34	9.11768e-23
1905	618	2739	0	25739	3457	1803	3238	8738			siCtrl, 6h	194	13114.7	1.25235e+09	0	3163.5	6583.5	11141.5	329191	7.25396e-41	1.25343e-33	1.46841e-25	0.563172	6.24892e-16	2.82915e-28	1	1.89669e-06	1.153e-14
1029	11907	942	5223	30567	1429	0	9245	6674			sijmjd6-1, 6h	601	12553.5	1.56267e+08	0	5057	9738	15496	112837	2.34828e-107	2.982e-107	1.45984e-96	0.000620822	9.36714e-17	3.5007e-34	1.89669e-06	1	1.07837e-06
0	0	1261	3017	34609	58625	273	19305	83073			sijmjd6-2, 6h	614	15286.8	1.72421e+08	0	6676.5	12387.5	20260	104907	3.60305e-125	1.09094e-130	2.64837e-125	4.70072e-10	2.60729e-07	9.11768e-23	1.153e-14	1.07837e-06	1
2054	740	0	6310	1441	36527	4972	9151	9310
310	1300	2437	15330	7395	14481	0	4657	3261
575	1925	1138	15958	46191	24274	2340	9665	9561
2588	2131	563	12758	3105	46982	0	13713	15430
1166	482	829	22932	0	29386	4756	4477	14718
747	3032	4819	20097	911	26709	972	15574	17206
1716	8435	37	133	21465	9861	1274	15650	5362
46904	1573	389	1389	44784	30699	2470	63493	30287
2944	2639	4915	19841	88418	10306	8660	4891	18835
55777	170	871	2487	52182	28839	7008	9177	17843
11787	0	7987	2653	12929	5242	10472	14399	14181
1201	727	865	0	3719	26780	8564	8852	15446
1369	1977	1976	17849	3090	3928	6512	20854	14534
1209	1804	888	0	202	0	3747	55996	7615
4341	237	0	2522	248	13086	8045	1512	11165
1166	5894	177	22315	11579	200	11667	7274	9396
2181	1576	573	49667	3256	14260	1488	25596	14821
1728	333	0	15504	863	167	312826	12568	2601
2182	346	0	51840	0	25369	17071	8602	28308
0	893	1593	3909	33987	23097	6003	3041	48888
1676	0	57	83230	4651	0	15785	10424	27322
1774	156	163	5183	37101	16117	18662	11976	14820
1249	146	5471	1948	11233	28009	168095	2992	38115
131	6398	1783	16040	308	13754	7812	19115	9456
1544	958	512	4644	28005	9108	2381	11625	6504
455	1745	2336	95550	911	115633	6773	3444	13352
75	3523	65	6664	10104	105282	70776	1013	14699
574	1310	2745	750	64917	6639	13132	7838	65125
21069	1571	5462	224031	1136	50990	15852	10335	19677
605	7239	0	8970	18299	32497	0	9269	6084
841	1006	3545	33933	15383	6571	13150	11143	1195
3456	199	966	8298	2038	55743	15606	6698	1780
609	897	619	1358	20073	1294	19535	18374	15820
5643	4256	462	0	5184	170587	19698	9439	18344
0	13388	43	9486	8054	13226	1668	9491	1915
0	0	0	18654	13578	36442	329191	10590	7471
736	2279	1160	3361	525	20213	25717	9060	8408
438	1962	1647	10365	23840	62954	74543	39471	7826
52	1604	1129	14530	15658	0	13312	4841	3147
213	3079	257	0	1554	92254	4452	16847	2870
26435	4120	2462	17628	0	18113	0	22906	2256
607	0	5680	981	4409	14404	5928	11051	1174
965	1169	53	28486	26266	33876	11080	10876	18764
390	4062	2191	18037	20113	32371	1991	3679	26847
246	14592	1726	10861	20568	27508	2107	30892	21358
0	4704	4503	1207	16570	7723	9387	10049	5105
790	3711	1647	1896	1535	51172	5425	4783	1884
21553	1100	915	387	47394	1055	17591	7311	20377
1903	833	1441	5254	21018	14188	19816	10529	19512
79	160	14089	17642	32728	22003	6796	19161	4280
644	313	390	8556	6400	7180	6279	12916	3940
1045	106	3593	129	21339	1133	5428	8485	4744
518	0	23730	1396	25551	19689	7305	12051	13270
630	546	1541	30634	16511	13232	2793	8698	22093
344	42	610	6997	46329	11469	8495	9356	3596
712	0	26598	7555	755	33186	4196	19489	1612
558	0	0	7776	43389	4321	3380	23748	32243
168	432	3491	3161	614	30833	5771	13811	2333
1085	305	0	16002	129744	4862	5920	19821	5991
0	0	0	40924	47843	87966	9150	4975	20693
257	1104	3062	8917	51983	25040	2734	5773	4468
2093	0	0	0	0	8575	8688	9738	13375
51	0	1001	0	64869	25397	528	10431	1071
337	469	2829	35449	14168	58077	6238	1879	5407
2751	86	1249	12323	0	64209	4116	5525	18991
69	947	13162	685	15097	837	3344	8465	2334
0	615	9012	3561	7508	40218	4581	8747	8260
355	1235	0	24370	6422	8434	11162	11616	13952
0	0	0	13022	138106	974	5501	1486	4154
326	279	0	299	0	881	7171	45188	3540
657	6991	1095	11076	7522	923	9702	4605	18178
814	1021	4326	1382	8693	17814	16341	10252	7173
8073	506	4391	15541	2310	10538	2030	8919	3400
1961	2776	964	15898	209	0	16780	1020	15756
0	883	0	5921	5666	18632	18252	719	27071
5071	752	1588	227	6108	724	11288	6913	5629
2834	871	961	7862	2565	22041	6356	8576	21166
902	1878	0	1447	156	2018	3374	7150	11359
130	0	413	1025	11129	21465	1033	6654	4070
0	599	215	9176	16110	24966	0	7067	13537
685	1163	4510	9820	5026	10063	4145	6930	16570
0	0	4781	2516	13329	20717	26607	3521	69132
2538	7236	1161	0	0	151079	4837	13398	29573
2231	103	7720	159	11313	11348	5270	5800	19357
39214	666	2792	540	88021	32616	8386	98395	17118
395	26719	4273	5182	69883	24095	9368	6409	3614
2956	8635	0	6735	5062	13294	2632	9627	8062
1957	6936	1080	0	13617	6177	4036	6635	9317
1259	1052	1129	5602	9375	15517	11684	20008	19057
0	239	66	24669	38827	24572	9813	83856	13905
598	3330	566	34178	5938	36350	19432	36665	14989
2017	891	7102	15536	4340	24178	9482	4197	1847
2972	6315	0	3290	4355	19240	20676	14437	9428
83	3355	0	3187	0	25395	491	1310	6001
286	529	28255	42808	7587	24758	9903	3189	17460
2396	7587	9514	46796	5252	26044	0	18632	7133
949	1391	752	1646	12027	19584	9126	6143	22337
2443	3300	393	6422	0	6492	26607	10144	4419
455	5425	1671	40749	31652	10587	17207	15849	15196
5432	3631	2044	1569	1623	6594	2703	38041	86051
23711	3926	1902	5342	38400	24461	4323	16224	39777
0	5675	574	6866	6785	24344	4684	8692	3492
1054	880	1935	967	10531	13705	0	11012	157
1637	10197	120	5829	7609	2078	2699	5434	34892
16040	1607	948	10659	12098	745	3922	45342	37890
5429	1922	2528	160	25121	511	7501	20121	0
175	0	6793	9568	37007	46856	2140	9860	15608
95	0	4460	11109	206	11642	2191	6262	7304
587	997	9685	442	4172	27502	2945	7310	24042
3082	0	4037	21819	33389	7247	7560	752	33820
1719	48	80	14377	19702	30705	9630	27071	26816
275	0	2613	1112	41974	169	9515	13793	0
0	1010	758	0	11655	27336	3685	16953	8033
1592	0	4988	55	3428	26257	4583	12828	10869
1491	742	0	37100	27960	35189	8891	6034	11807
3525	0	0	8125	12622	2347	6552	4417	15591
265	81	2262	10110	17741	1026	0	7833	12434
1284	1308	11927	40939	0	10015	10678	47253	16589
723	0	5142	12867	26044	9861	7873	1492	17004
0	1828	0	1022	18717	9860	6113	8797	6849
0	72	0	3219	14105	9616	0	10629	19024
1581	0	7197	22895	9975	7274	11520	12557	16783
0	212	7940	24680	30600	9469	0	12731	19519
458	152	2422	0	3096	10147	9089	496	16528
2925	1158	725	27631	731	0	500	1630	19864
0	0	908	8069	27349	24172	14392	16528	8403
2174	1130	9187	2470	1128	30042	14038	24951	8246
49	801	4792	0	9844	17454	12778	13389	4985
0	2527	1843	53236	15251	3575	36041	562	9570
18504	576	1459	16693	22546	22233	13943	3097	9889
1018	102	1591	5165	29194	26333	4369	2511	8325
3066	6287	133	399	13896	43842	18356	15283	17537
1098	0	6435	1456	11838	22824	6538	670	11172
555	875	638	10831	7762	16580	13453	11412	30287
596	281	420	2870	22168	22555	9076	12721	11004
4069	3229	0	6711	20605	61473	6162	775	15335
600	0	1051	0	1166	1715	3306	10838	12822
3342	107	1995	0	626	81940	8347	3343	1326
695	3558	9030	0	26603	63588	834	3856	12264
503	2543	3451	0	0	27782	8737	457	10932
614	4766	1278	1866	24527	50385	9065	1289	9044
0	17187	1580	3079	3307	52210	7670	3619	3840
1978	1663	0	0	19870	76813	85481	450	9761
0	1801	7676	0	0	68841	1189	7230	10637
0	2380	20545	3021	81	57184	2817	1834	27358
0	2648	566	0	2970	44934	1827	52428	54457
124	853	1866	47258	458	58970	1801	9317	6540
547	9695	3139	37675	3675	26759	10997	14903	8166
348	13445	2173	4293	4289	36589	1752	11132	12914
0	2501	0	9523	0	27556	6197	7046	7009
727	3128	453	2027	0	0	8226	6310	15271
1465	3550	6438	611	7951	55117	6638	8782	12658
0	1823	526	8541	12044	29978	8180	12737	2047
115	3145	0	4071	0	23398	6615	12665	1768
704	49365	656	5344	0	59989	14090	4385	22921
1625	1319	16009	20799	3635	23148	5345	96502	3675
350	11585	1035	855	6295	25490	3506	12922	3314
378	9986	3361	12332	12993	9186	5873	1432	17068
0	12108	5645	10846	4921	97382	24228	2649	7357
2334	7715	2793	27056	18636	2965	5386	28574	9410
0	9724	2136	0	10949	60082	8997	8066	13751
3051	2129	0	1283	9955	119630	5851	1968	27444
1065	66912	1271	0	330	79911	64266	148	2192
684	7298	7231	530	12320	68436	26667	1135	24123
0	20215	4138	4989	5179	25168	17345	32215	3015
948	205	2344	6328	10479	48720	7037	0	22228
948	2531	3179	9043	0	81709	7281	13136	48828
953	1718	2859	0	714	246469	12101	10817	5821
332	30986	0	0	557	120978	6529	6331	34237
0	2386	0	2587	5317	18667	8906	10453	5210
969	3229	12524	3098	50897	32999	10653	14696	14819
0	2479	2458	747	23918	110035	13830	1836	7569
4314	6661	3012	864	16944	57575	13990	11953	11088
2423	333	7473	2804	565	12433	1686	14844	9381
9034	862	2341	18772	29961	29380	8327	5325	11026
7726	5126	11679	68824	30928	111559	3180	8515	16716
2215	2858	763	9121	7702	12533	0	42277	13346
1930	255	9526	24645	63762	37326	15766	23701	8080
3759	3580	17164	5029	278876	5321	269	3304	6173
922	20432	1673	4462	2024	2472	18065	25028	31775
1108	7235	6441	10528	33532	44961	7718	195	13959
2262	3073	2325	21790	52412	17479	2224	3377	13003
1530	6342	610	4173	49512	21907	9092	28917	1991
3118	2695	1246	4318	33017	22053	744	14295	9787
2455	30806	1591	13020	17490	0	3796	5795	28199
1205	22108	1593	13824	48982	15589		13808	7459
1269	3616	3460	1608	25049	38201		8609	11209
3797	571	2504	13067	4465	7201		303	14827
11228	2158	856	8394	32013	8273		1510	9367
1975	10233	16183	230	0	6557		1887	11208
1124	7280	11818	21889	33910	37058		10055	4554
1010	4358	6408	306	40013	39024		32368	12573
1575	905	864	9676	83322	22405		3184	5175
19281	1957	1840	14159	22526	4360		1624	50311
2635	2105	4081	26936	0	81139		5497	15219
704	0	3158	7345	0	50255		27388	15153
3302	0	0	8493	31729	61616		10403	8679
3833	187	2347	4156	20739	12119		2643	34758
2043	4344	560	23367	46099	33309		9876	899
5009	2889	7076	2688	80920	78449		12116	20758
7746	2097	1840	7679	93600	57898		9710	23117
89	2986	1153	10371	54222	2422		5876	27681
51	3227	187	6012	58033	9251		8639	30042
2345	289	3360	3513	27223	3396		10387	14702
4872	2903	1739	5246	25954	44794		1954	18878
24123	2177	1992	18824	78682	111661		14660	6435
9937	0	5175	4985	13639	23112		12439	8917
6758	1525	4789	5351	65968	12274		7745	21007
153	2263	6783	26202	36352	34767		11311	13025
1036	0	8118	34572	70278	35577		11071	44560
15463	0	5610	13050	58596	61251		11538	9389
71	1545	1056	19251	6771	20366		17111	7354
1611	1964	5122	30252	91462	59580		11410	7890
1502	57	5437	0	125017	1335		490	5257
2758	276	4142	3140	72028	9112		7686	8733
828	1656	2242	28945	40039	56887		8187	23625
0	417	9034	2422	68223	9921		12407	10366
0	4110	4904	10389	15318	23038		12090	2595
39	749	14149	9660	35644	33811		3359	8333
1043	581	0	10271	73973	199		16256	9205
0	8599	691	320	48453	32443		10440	10959
1498	1689	151	44666	50173	46691		12966	10569
20021	0	851	18581	23854	49509		10773	9127
420	1811	471	2493	90884	88206		13087	29722
10391	590	1233	62	102247	129363		553	35144
544	2607	114	41291	64546	45581		51	12602
2638	2086	675	610	75691	10354		8771	18909
0	238	1661	1204	5358	20687		24895	17274
1055	2041	348	0	130946	32913		930	13939
992	5767	1151	16425	115495	2241		23921	4276
256	0	2040	4446	17805	41438		953	5798
1864	2147	508	0	2480	16659		10451	9616
581	2086	767	20587	61072	19525		1999	15778
185	2075	863	34044	6030	22682		4286	10452
165	954	1024	9511	0	22888		1736	33122
2278	2636	1484	23780	2981	77752		21018	13222
1027	412	1435	0	34739	26629		8158	53477
0	637	0	3226	64081	5446		4829	1649
283	26772	2950	9919	2243	35719		7758	1696
189	4874	32609	7182	27553	29504		3613	7717
1137	3289	2200	31392	17450	4135		2880	17571
350	7595	0	5479	3739	15155		2529	4866
0	3932	1390	51084	27588	3543		11189	9641
63	0	2138	7538	5275	19691		6166	6684
0	0	1546	10050	5798	14559		522	11090
0	1002	1435	53439	8383	29311		7580	3476
1430	1840	1067	486	29851	20122		7261	25966
43	881	2515	0	7232	3357		10639	5269
0	1143	1366	47479	8212	28704		11640	4766
546	0	1474	1647	11516	16200		6753	10756
492	238	1428	19797	9750	24594		10887	20299
0	0	6289	65980	10440	8203		7329	1427
740	11776	3624	46983	0	21374		24609	5100
0	1884	5395	32772	11912	7366		13589	1641
798	2371	314	2726	9261	39434		21311	2796
0	3559	2380	9624	5919	6480		9616	6496
335	6703	1554	9328	6881	59072		333	17987
0	4899	6651	0	28759	750		9181	2202
0	0	190	20897	6251	2544		410	3550
365	1056	21931	34324	4093	39912		6622	8994
350	1459	625	40906	0	33458		9686	13197
1111	3116	21642	0	36964	61895		7755	4629
1166	7128	1473	34106	20721	47742		8143	7072
22155	6987	11419	18013	197818	34004		599	24624
0	587	1922	7356	4253	60149		7862	4991
735	22963	2869	67605	0	58369		8976	234
668	0	1642	747	12382	19637		3169	19763
241	14501	5665	28295	13647	11484		6457	6672
71	5140	0	16872	14141	80340		6507	0
0	0	9407	0	16722	63863		9284	16933
1263	597	0	655	33488	58626		21348	1121
194	361	1709	5182	5693	71742		3876	708
0	856	0	7752	5261	49286		15496	25044
1749	961	1181	18194	2721	42931		24266	25486
0	1451	852	5505	35887	24325		3249	25940
0	1091	8969	180	13930	7684		43126	24716
0	0	24738	974	21321	107739		22343	6020
203	8597	17343	559	20573	61832		3367	6158
0	883	224	4648	684	17570		112837	28273
882	390	2260	0	564	63992		6669	7275
1735	0	1656	5113	10315	72115		10977	20639
731	0	1527	10476	5943	40007		18809	8284
436	467	2498	16975	16491	42873		0	9061
1222	1183	3953	2008	372	32603		4627	4242
0	362	0	37811	1659	73170		15634	13007
607	588	588	8258	18285	22884		350	12338
804	3226	2645	2623	0	3461		12046	57016
2483	632	2624	2444	24591	22707		8363	18313
0	0	8407	16558	9225	643		40676	10373
0	2190	49927	33097	859	53003		3530	14231
312	1093	4580	19565	0	14619		14232	12118
162	1615	202	15471	4231	37865		2080	2315
1716	5613	4746	12278	1237	77132		5253	2549
13995	9786	2904	17042	11296	35573		2081	12313
3269	4058	1819	26674	23923	15413		17782	8771
303	9071	2259	0	6192	56603		7141	2120
0	2683	7446	930	2892	67636		10201	10318
2378	0	20964	14996	1172	12190		11509	2383
0	7022	12087	0	70366	11069		41336	8360
3078	3131	3480	3589	13804	70873		7901	18524
47	5797	1709	32531	34716	54144		8570	29626
0	1465	7497	71	634	28670		13310	23079
374	5372	2117	11966	0	6794		8862	20401
531	2387	0	1223	28820	14706		25302	3465
8488	4284	3382	33142	29086	44877		10470	22820
348	887	778	0	60206	8299		12027	10214
4534	3951	1070	19286	12911	781		22044	8786
133	5575	0	22827	138786	11218		10276	6763
0	445	1058	134298	55496	842		7969	18140
0	0	1547		2290	15809		8488	8766
0	617	1291		125573	4433		804	6843
470	31	0		137527	27049		5313	14488
868	212	723		40522	2517		18978	16003
4739	2363	3138		27434	4976		11790	19573
6639	0	0		11485	61403		1530	28185
0	0	1523		0	253402		10800	21304
3426	136	518		2110	27823		12047	12398
1212	181	0		303	61484		14349	8870
0	3013	247		10678	33307		8801	17169
0	4772	0		3767	10761		19388	15978
260	859	2684		2492	6854		7277	14722
0	625	5829		14888	10373		11628	14936
150	288	974		5261	66136		9844	37194
241	611	3081		5867	34856		10704	4182
2539	600	2331		2430	17031		4518	27409
1541	1523	1904		30469	3536		9713	14833
2222	247	4537		11496	0		4091	14884
3509	858	14814		12003	9434		7031	17679
1612	81	2123		11104	84722		4469	2015
4683	199	14768		6236	71901		15979	2216
113	625	31327		44630	22151		9031	2059
671	638	1737		18243	4763		8413	11410
0	148	1269		40346	147097		2420	2306
0	2265	1074		1643	63616		6318	32564
0	522	755		2082	9166		1903	26985
482	0	0		24304	41159		9490	3610
747	1510	0		10222	59837		913	12479
2063	1233	307		16847	77316		1703	9090
896	93	0		8688	21326		22050	2421
0	112	282		25408	65040		8138	22650
0	2030	338		11639	86144		6334	303
60	64	521		30440	104920		29444	23201
0	650	2415		6717	8359		15160	1820
878	926	0		40898	23857		3583	22009
1044	0	0		23564	61980		12128	5299
205	138	1501		6396	2137		7202	20716
0	1227	354		17214	31805		12542	9482
582	0	301		393	54604		15841	21461
2729	2416	1189		0	104217		7702	7469
0	602	1967		9626	45261		28109	3542
1607	532	2427		13940	58614		18646	13300
0	0	3883		0	31254		22310	15151
1678	257	768		327	112599		18318	9331
1676	329	240		0	88760		22980	6546
1048	0	6066		28875	78311		3128	18544
2208	1610	827		52968	28093		19297	11999
1108	1818	1514		30606	36335		3850	10269
7362	1301	142		4152	42558		10757	10508
9461	864	621		18464	54760		2845	11801
4169	0	1691		7651	906		4975	22919
4340	2148	1400		20132	60278		5790	18621
12720	0	1222		17996	112235		685	12292
600	401	10794		4992	37134		2945	19879
1529	302	2584		1683	70710		6329	18840
12704	687	5355		0	67930		12218	3594
2552	6159	2462		0	72566		8976	6483
1512	1258	8809		23725	49380		6029	7332
38	0	1739		3730	62321		2273	21690
0	1362	749		8918	5814		4651	43255
2597	4913	0		4520	131531		4521	14744
3546	908	634		2805	39831		2920	14159
1220	46	2629		158162	43931		3989	20142
777	255	2268		2120	5028		34772	23295
0	0	3986		1158	32691		13348	12480
8183	930	2582		2200	83278		5105	14325
516	188	569		0	51824		4711	32142
0	3440	1601		5626	32238		11292	15493
340	546	747		8052	57269		10201	14445
1427	0	596		14695	48433		14008	7322
0	553	2649		8382	6771		34147	10193
1837	858	5529		13602	7711		32988	21637
0	2124	1916		1400	10700		18823	5490
1437	691	783		1922	65573		14912	29874
1358	3622	1556		801	10013		10578	17698
567	87	2183		206	4841		8216	16630
0	1694	19555		223	35453		21006	6110
5186	9774	3330		24123	3210		8573	42030
13600	8548	0		14802	63147		18303	23993
0	6880	1274		0	35627		8335	20400
6629	0	4773		34008	37124		31975	43418
605	0	0		368	47363		5332	25910
1270	10113	2824		766			16842	43410
487	1574	1762		18292			963	6196
101	443	2760		0			17670	12400
616	3243	2397		11521			17698	7292
0	3845	0		4830			5805	3789
380	3736	7125		3910			9810	8839
0	3090	0		20883			5802	9010
160	0	2006		557			37596	4881
3901	76	0		0			11899	15155
0	11257	3980		6780			3632	552
306	4922	3407		9045			7163	8483
1598	0	0		28292			20853	40680
4228	261	1442		34534			24073	8204
2125	5722	1440		58237			7295	9639
0	2427	5880		11608			18188	28684
12267	1062	405		35464			10284	25306
100	0	0		5343			10813	19156
5913	883	467		8387			25855	18293
56	5360	2509		18188			11019	7840
1045	0	13275		55974			10658	13140
0	101	388		37927			8795	30514
707	0	5095		41948			5684	72097
1777	441	2190		23966			20806	7416
0	0	17960		23358			19334	10849
7250	344	2927		79143			32051	24263
0	22277	1430		156183			3339	13821
1695	2334	2514		53543			6641	14118
476	0	1008		30290			19429	38651
3406	0	1873		56975			24383	6527
985	2828	1542		48273			8248	25083
0	1097	1463		93545			10473	8214
603	618	2466		40576			19087	40076
55	1505	1156		116858			13442	12023
857	4782	2560		41515			618	24867
2174	5111	1734		31802			12260	14347
521	2361	311		17302			17863	20611
0	8746	4390		21759			13684	11251
0	229	0		19609			34968	38788
0	1735	145		8565			11213	33531
223	1566	3465		55717			3451	29176
1091	481	1121		45947			8251	5487
56	824	9306		25800			18970	3355
58	3049	1836		10085			4723	6110
0	1451	2933		8529			5245	1860
0	1648	6596		9017			10747	27143
0	2510	1593		7301			11971	20530
0	0	1554		10199			37340	21967
661	668	1158		44377			33168	35920
227	2153	750		1482			18941	39554
0	230	17958		21314			13102	24471
327	1830	8755		1626			23655	16165
1105	3621	2152		20906			13344	6760
114	3876	7423		32077			23652	5092
29409	51692	760		5853			24407	14604
0	64980	1942		12963			18112	56047
1587	4645	2747		117874			6391	583
1474	20377	3008		3847			5399	4201
16767	4482	1897		8847			9447	21818
67	488	7156		93146			11800	20791
3359	1915	9681		132769			13135	35944
9836	154	13254		11043			13341	955
2354	1411	8843		14686			5861	1515
1679	357	4407		8371			5119	18873
2117	102	7690		53474			24373	21204
3361	643	2460		47104			12346	15436
246	3271	618		88852			0	11316
7488	420	34776		9458			33206	23338
11290	1908	2863		12888			3726	14957
7047	633	7171		2212			6262	13235
71	2331	3415		18817			4032	19038
5540	0	12628		27696			3364	26799
1702	0	826		7101			29818	35943
14947	129	593		10362			2079	9555
666	513	2003		8742			1524	493
571	202	17172		8713			1924	6568
0	2104	3938		28609			3041	8539
11738	839	26663		19292			14047	20494
44	1036	3167		0			11377	106
2619	0	44697		30486			18880	623
1872	4416	690		1582			1438	15979
44	1181	134		22002			3918	24403
0	410	568		3446			1144	1907
0	770	0		9801			623	17381
0	663	317		8779			3329	23460
158	279	0		20357			12617	8256
0	809	2386		8979			8783	1995
66	1104	2217		5986			14335	7987
226	3006	1786		22391			10867	11594
93	1381	214		4866			1296	12000
2641	2619	947		732			28475	12796
1326	2995	1230		139			8195	17083
6678	0	696		2627			11569	7967
	1355	0		21720			23843	11836
	4116	0		11424			16895	12202
	1484	0		5595			14835	7328
	11428	859		16503			16585	5563
	270	3032		9026			12385	11429
	0	476		47029			7941	51104
	794	3553		4825			18181	16353
	245	2062		0			6298	7227
	0	889		10983			4987	17376
	0	1278		2819			3931	42064
	811	2631		2253			14573	6972
	691	3718		54167			8312	420
	1366	0		7116			17675	43243
	1403	4837		15619			41362	13373
	1299	822		22895			9092	17002
	2746	1431		29472			4724	17550
	6969	1040		36488			3584	11797
	1351	707		0			1185	11787
	9860	1812		4055			4781	12365
	1069	61		25180			10375	11733
	13702	522		0			12831	1539
	11349	23920		28564			1121	4236
	301	1150		236			7978	598
	1783	26060		1238			6893	14810
	1500	0		6425			25519	25269
	7827	1099		30209			15096	5137
	1298	0		4915			12306	23161
	298	6322		0			14216	8110
	64	16951		1297			1105	13941
	1457	1457		0			0	29533
	0	1474		2233			5848	13040
	19685	1585		2882			16990	576
	0	0		21594			21429	17965
	3047	436		6977			16813	24554
	1201	1226		7689			5057	22760
	0	5282		51227			0	0
	2638	701		22377			40029	25564
	684	0		17781			9373	5946
	0	1765		65650			27019	59407
	4678	2985		33230			8776	12146
	849	7203		5449			12797	22188
	811	1106		27724			15250	25106
	0	1089		222423			22960	33820
	1678	1065		109375			11716	27557
	5855	1057		45765			18560	1331
	8423	7104		6534			37813	21073
	6562	374		32666			0	1904
	4540	1972		15511			180	39592
	2334	1498		27736			11806	24729
	6935	6985		9265			0	26926
	0	176		101579			0	7390
	1824	1464		36388			0	104907
	3371	710		56428			6995	31017
	6595	24871		5354			28920	6270
	7161	641		23213			22313	2970
	0	742		40760			19652	20143
	0	1686		47119			16790	5074
	3282	2331		0			24947	8447
	3737	150		111629			21554	12861
	7517	3626		0			47689	9378
	955	2295		57200			12234	12411
	1447	7598		47069			9097	20653
	0	952		1274			5489	25313
	1784	486		21093			50190	10426
	2355	713		44381			22017	17581
	8512	2589		723			4852	12377
	0	551		47122			10354	30093
	0	15431		46339			4353	30110
	449	4569		704			11477	14985
	7340	3471		13183			20158	14345
	1445	5037		23593			5576	11115
	886	1648		4761			3463	1640
	6032	860		62764			3403	8402
	10360	1963		25653			14477	38294
	182	1490		13819			25916	16971
	0	1049		0			11054	6177
	677	638		11535			9496	12161
	701	0		48042			8192	5889
	0	2379		19395			9340	21050
	3626	28714		36750			17678	18205
	0	2275		1453			7816	1885
	0	1422		11645			38927	18311
	0	1116		37051			41316	15684
	2524	837		24519			8140	3709
	0	41007		26382			31597	30160
	0	222		68146			29148	4108
	0	9036		45097			24968	9196
	1706	0		16869			7552	19754
	0	0		74849			8858	7964
	3434	1736		8556			15446	11742
	0	1467		6655			3974	6884
	0	0		11603			29775	1391
	0	48970		62537			20949	12364
	71	1060		36558			10076	9252
	671	4412		795			5665	31212
	0	0		50292			17975	5831
	0	0		8647			84668	10092
	529	0		0			23265	5831
	0	81		35988			10504	65667
	6352	0		30332			9893	4299
	0	241		54884			2307	15802
	1164	0		6450			13275	29525
	2777	9095		6601			23031	23483
	0	3584		46514			5463	3130
	439	7472		47265			5539	4916
	2015	1217		48475			274	17711
	0	4382		71147			29356	98635
	791	3009		55387			2045	11574
	27517	2875		11310			10028	15152
	236	11439		46254				16823
	1349	1564		1086				10147
	2309	17272		23015				26295
	9277	14450		63397				10550
	17104	277		27971				17895
	15924	8968		62579				28099
	563	2624		42777				41639
	2836	6896		68661				31142
	15591	3232		0				12564
	1238	6471		80717				17662
	3123	320		68779				3355
	8453	3320		26832				10591
	0	2788		0				12168
	0	9745		9404
	43337	1180		632
	6103	1217		778
	261	742		1744
	2839	8048		291616
	29253	3901		2850
	7516	4348		17326
	5335	4200		44798
	0	5780		4522
	4312	2617		82498
	12637	5980		105042
	8996	1224		203
	543	2847		4391
	1357	2529		6021
	2455	1718		99640
	3680	2563		12921
	4811	15095		19157
	232	896		40710
	3231	13952		0
	4152	2012		52840
	12293	7508		8749
	1489	6790		17776
	962	5527		15498
	98	4662		17553
	2368	22104		32417
	767	1568		13508
	0	31383		0
	0	1483		56908
	2164	1794		0
	5982	1439		0
	7601	220		381
	0	1839		13424
	0	1657		16969
	3925	14191		5823
	2343	4016		0
	3633	0		6282
	1906	1465		17851
	1049	3003		44058
	1798	1085		40586
	15521	1209		44298
	185	0		23587
	840	2965		29154
	487	1202		4980
	0	1776		39738
	1853	590		68952
	3233	2692		16452
	2628	3249		59247
	0	1277		57322
	0	1594		46600
	9079	4112		10371
	3138	603		13044
	7491	517		38733
	819	4652		17008
	1575	1851		43035
	2270	3115		195860
	0	3265		14401
	2090	4427		62560
	5440	1117		35231
	81251	4063		26088
	2989	228		8783
	1269	1378		508
	42113	1350		54502
	792	0		26397
	0	2807		35990
	0	13433		2516
	5460	1390		23895
	0	1154		89580
	13291	727		24107
	0	948		29767
	105	1224		41962
	6028	2165		11227
	0	0		10924
	926	0		44930
	4686	1395		19190
	316	1346		56302
	5380	3774		67347
	1037	9902		3258
	495	3188		36383
	1286	23779		44622
	87195	4144		20535
	4490	0		28867
	2129	5805		0
	7847	942		40881
	0	10071		25290
	1735	6901		36509
	7478	1132		70861
	3152	3087		47441
	535	1266		82783
	75	8746		12294
	3234	400		30706
	1524	1234		37412
	0	2253		57082
	0	4939		31904
	1851	731		40458
	36744	8040		26573
	24136	265		49311
	2985	2520		48379
		4428		17769
		4624		53441
		2414		2735
		1893		116326
		5076		106038
		2390		18407
		2419		68003
		3224		2195
		5247		69959
		3200		18595
		3024		39984
		3141		21847
		2304		25308
		10387		23844
		1962		25737
		2475		33864
		484		0
		3340		0
		3998		325
		6341		15526
		5654		0
		2448		8809
		7369		0
		2074		13423
		4524		938
		1419		18398
		1094		11776
		29330		14143
		2708		15799
		2469		26004
		4294		9195
		127		1143
		310		14298
		22657		19097
		2978		35571
		294		11136
		4643		17921
		1314		32727
		0		0
		1650		0
		937		0
		0		0
		4515		18664
		4678		21216
		2842		13221
		3012		2308
		50177		220871
		4438		12906
		5452		40816
		35515		110613
		3391		9038
		4070		739
		362		32162
		1034		43831
		817		22583
		2809		9372
		2584		35096
		1801		230
		407		14235
		718		2449
		782		8580
		659		42418
		878		40425
		902		21324
		1261		19644
		461		12103
		1618		39976
		2474		11885
		2307		21546
		1490		57179
		7206		3487
		2784		20499
		3117		40703
		2931		2427
		9208		38536
		3043		1061
		2270		27887
		1271		0
		4020		2093
		3042		11706
		12449		10431
		589		16776
		2380		26974
		1038		8860
		0		14775
		0		2378
		5964		71642
		2919		56195
		6222		29401
		1505		21044
		8600		42045
		1690		33830
		2300		12435
		10400		0
		16079		75572
		27793		1843
		44362		0
		10786		8373
		1103		11845
		14812		56140
		0		53846
		15927		54115
		1097		536
		3684		96647
		42430		74322
		1378		0
		22342		20077
		3012		129315
		0		259
		0		40859
		1270		5143
		30902		0
		55836		0
		17974		58087
		3067		118852
		1344		262527
		9604		62189
		3295		20983
		11826		99076
		238		10679
		4130		11624
		4028		122598
		12691		230936
		91		62228
		3938		33757
		2896		102575
		2308		72790
		2512		98837
		2605		21604
		7300		50565
		0		78654
		14094		13602
		1778		60039
		131		44634
		472		63226
		9152		37331
		3281		66142
		3943		76295
		23858		4489
		5336		147893
		12256		58761
		0		42006
		1855		15798
		8637		93743
		5382		36063
		7068		76671
		1408		74983
		15642		14798
		0		57551
		0		63831
		8496		35008
		5853		84819
		6718		29965
		1583		16598
		737		26183
		6598		81705
		7772		79947
		603		81920
		3631		59231
		1306		110616
		3135		389
		5430		52435
		3240		0
		3235		91356
		1899		61807
		11007		69991
		3402		416
		1517		237394
		141		258143
		6107		24235
		2236		98662
		1209		108569
		9343		113583
		332311		24246
		1276		355
		841		100688
		3666		108074
		4804		15595
		11824		110190
		2027		144821
		4462		6781
		1112		48779
		2734		72392
		0		50897
		4028		91439
		7066		148710
		0		24966
		825		86789
		249		79851
		0		89870
		0		11775
		1567		23063
		0		71570
		454		91995
		10484		22846
		3610		0
		1014		87130
		1294		53478
		3190		16557
		3363		194826
		5092		0
		935		15838
		1535		15437
		2522		42307
		2995		5537
		26058		6538
		687		21897
		2857		51832
		15234		26805
		0		51933
		81		8161
		643		23128
		249		54016
		229		37454
		565		12574
		1024		47603
		3274		9518
		415		17977
		5979		14072
		3864		34381
		14108		10261
		444		12805
		5652		20740
		1955		697
		2880		23252
				10414
				58166
				10064
				227
				37652
				70751
				120834
				28017
				4429
				2277
				75416
				37584
				11812
				70176
				53347
				0
