# Supplementary material for: JMJD6 participates in the maintenance of ribosomal DNA integrity in response to DNA damage
Source: PLoS Genet. 2020 Jun 29;16(6):e1008511. doi: 10.1371/journal.pgen.1008511 (PMC7351224; doi:10.1371/journal.pgen.1008511)
Supplement: S2 Data — (XLSX) [file pgen.1008511.s015.xlsx]

## Sheet:  GCS5 NHEJ
	NHEJ efficiency of DSB repair Figure 2 B
			-IsceI	si Ctrl	Si JMJD6-1	si JMJD6-2						-IsceI	siCtrl	siJMJD6-1	siJMJD6-2
		mean	0.261175	1	0.519092	0.75					exp1	0.261438	1	0.581699	0.87
		s.d.	0.00844035	0	0.0631106	0.15					exp2	0.272109	1	0.435374	0.64
		student			0.0006135	0.043					exp3	0.259542	1	0.549618	0.61
											exp4	0.251613	1	0.509677	0.9
											mean	0.261175	1	0.519092	0.755
											s.d.	0.00844035	0	0.0631106	0.151107
											student			0.000613496	0.0430183

## Sheet: U2OS HR
HR efficiency of DSB repair Figure 2A
			-IsceI	SiCtrl	SiJMJD6-1	SiJMJD6-2
		exp 1	0.0833333	1	1.16667	1.08333
		exp 2	0.0666667	1	0.8
		exp 3	0.0909091	1	1.13636
		exp 4	0.142857	1	0.952381
		exp 5	0.05	1	1.25	0.95
		exp 6	0.055	1	1.333	0.888
		mean	0.081461	1	1.1064	0.973778
		s.d.	0.0339738	0	0.197029	0.0998139
		Student			0.243168	0.69371
