# Supplementary material for: JMJD6 participates in the maintenance of ribosomal DNA integrity in response to DNA damage
Source: PLoS Genet. 2020 Jun 29;16(6):e1008511. doi: 10.1371/journal.pgen.1008511 (PMC7351224; doi:10.1371/journal.pgen.1008511)
Supplement: S3 Data — (XLSX) [file pgen.1008511.s016.xlsx]

## Sheet: cell survival
	exp I								exp II				exp III				exp IV
conditions	U2OS	KO	KO + Mut	KO + WT					U2OS	KO	KO + Mut	KO + WT	U2OS	KO	KO + Mut	KO + WT	U2OS	KO	KO + Mut	KO + WT
0Gy	76	136.5							153	120.5	130.5	141	172.5	119.5	106.5	166.5		88	102	167	number of clones
2Gy	48.5	41							103.5	54	40	69	94.5	48	59	102		30	19.5	73.5	number of clones
4Gy	16	7.5							41	10	11.5	33.5	43.5	8	9	19.5		4	5	15.5	number of clones
6Gy	2	0							18	6	3.5	8	5	1.5	1	10		1	3.5	0	number of clones
0Gy	100	100							100	100	100	100	100	100	100	100		100	100	100	relative survival
2Gy	63.8158	30.0366							67.6471	44.8133	30.6513	48.9362	54.7826	40.1674	55.3991	61.2613		34.0909	19.1176	44.012	relative survival
4Gy	21.0526	5.49451							26.7974	8.29876	8.81226	23.7589	25.2174	6.69456	8.4507	11.7117		4.54545	4.90196	9.28144	relative survival
6Gy	2.63158	0							11.7647	4.97925	2.68199	5.67376	2.89855	1.25523	0.938967	6.00601		1.13636	3.43137	0	relative survival
Mean	Cdt°	U2OS	KO	KO + Mut	KO + WT	sd	U2OS	KO	KO + Mut	KO + WT
	0Gy	100	100	100	100		0	0	0	0
	2Gy	62.0818	37.277	35.056	51.4031		6.60519	6.52492	18.5374	8.88532
	4Gy	24.3558	6.25832	7.38831	14.9173		2.96771	1.61977	2.16082	7.75281
	6Gy	5.76495	1.84271	2.35078	3.89325		5.19766	2.16622	1.27879	3.37575
