# Supplementary material for: JMJD6 participates in the maintenance of ribosomal DNA integrity in response to DNA damage
Source: PLoS Genet. 2020 Jun 29;16(6):e1008511. doi: 10.1371/journal.pgen.1008511 (PMC7351224; doi:10.1371/journal.pgen.1008511)
Supplement: S4 Data — (XLSX) [file pgen.1008511.s017.xlsx]

## Sheet: crispr RDNA
	siRNA	siCtrl		siJMJD6-1		siJMJD2-2
	guide RNA	Empty Vector	Sg rDNA	Empty Vector	Sg rDNA	Empty Vector	Sg rDNA
Nb of clones	exp I	288	10	294	2	302	5
		299	8	310	4	296	8
	exp II	615	8	620	3	616	4
		605	7	635	3	617	3
	exp III	96	11	50	3	80	7
		107	13	60	2	85	6
Mean	exp I	293.5	9	302	3	299	6.5
	exp II	610	7.5	627.5	3	616.5	3.5
	exp III	101.5	12	55	2.5	82.5	6.5
normalisation	exp I	100	3.06644	102.896	1.02215	101.874	2.21465
	exp II	100	1.22951	102.869	0.491803	101.066	0.57377
	exp III	100	11.8227	54.1872	2.46305	81.2808	6.40394
relative number of clones	exp I		100		33.3333		72.2222
	exp II		100		40		46.6667
	exp III		100		20.8333		54.1667
Mean relative nub of clones			100		31.3889		57.6852
sd			0		9.73016		13.1361
T test					0.00663726		0.0306543
