# Supplementary material for: JMJD6 participates in the maintenance of ribosomal DNA integrity in response to DNA damage
Source: PLoS Genet. 2020 Jun 29;16(6):e1008511. doi: 10.1371/journal.pgen.1008511 (PMC7351224; doi:10.1371/journal.pgen.1008511)
Supplement: S5 Data — (XLSX) [file pgen.1008511.s018.xlsx]

## Sheet: Summary
U2OS - IR	KO -IR	U2OS+ IR	KO + IR	KO+WT + IR			Length	Mean	Variance	Min	Quantile25pct	Median	Quantile75pct	Max	test_Wilcoxon-Mann-Whitney_U2OS - IR	test_Wilcoxon-Mann-Whitney_KO -IR	test_Wilcoxon-Mann-Whitney_U2OS+ IR	test_Wilcoxon-Mann-Whitney_KO + IR	test_Wilcoxon-Mann-Whitney_KO+WT + IR
9	8	11	9	10		U2OS - IR	53	9.39623	1.82075	6	9	10	10	12	1	0.00851261	0.36995	1.90625e-07	0.0151226
10	8	11	10	9		KO -IR	48	8.58333	2.63121	5	7	9	10	12	0.00851261	1	0.00059833	0.00204455	1.04758e-05
9	8	9	9	9		U2OS+ IR	53	9.66038	1.61321	6	9	10	11	12	0.36995	0.00059833	1	8.04718e-09	0.10756
9	7	10	3	11		KO + IR	45	7.42222	3.61313	3	6	7	9	12	1.90625e-07	0.00204455	8.04718e-09	1	4.798e-10
9	8	10	9	12		KO+WT + IR	51	10.098	2.4502	5	9	10	11	14	0.0151226	1.04758e-05	0.10756	4.798e-10	1
7	9	10	6	9
10	10	9	10	13
11	9	9	6	10
10	9	10	9	10
10	9	9	8	11
9	10	9	10	10
10	10	11	7	9
9	9	10	9	11
10	11	9	7	10
9	11	9	6	9
10	12	10	7	9
8	9	11	8	11
11	10	10	6	10
11	7	9	8	5
10	8	10	7	9
7	7	9	8	11
10	9	10	6	10
7	10	11	5	11
10	7	10	7	12
9	7	11	8	11
11	8	6	4	11
10	10	9	4	11
9	10	10	8	13
12	7	8	8	11
9	10	10	7	10
9	9	9	12	7
10	8	8	5	12
10	8	7	7	10
8	12	9	5	9
12	6	8	9	9
10	8	9	6	12
11	10	10	10	8
9	10	8	6	7
9	10	10	6	12
9	6	7	7	10
7	5	9	9	10
10	6	11	7	9
7	7	11	8	9
10	6	11	7	14
8	9	9	11	10
7	7	9		10
10	8	10		10
10	10	11		10
12		12		10
6		12		10
10		11		9
10		9
9		12
number of UBF foci per metaphase
