# Supplementary material for: JMJD6 participates in the maintenance of ribosomal DNA integrity in response to DNA damage
Source: PLoS Genet. 2020 Jun 29;16(6):e1008511. doi: 10.1371/journal.pgen.1008511 (PMC7351224; doi:10.1371/journal.pgen.1008511)
Supplement: S6 Data — (XLSX) [file pgen.1008511.s019.xlsx]

## Sheet: Feuil1
	siCtrl				siJMJD6-1				siJMJD6-2
	No DSB		DSB		No DSB		DSB		No DSB		DSB
	Total unit	nb of event	Total unit	nb of event	Total unit	nb of event	Total unit	nb of event	Total unit	nb of event	Total unit	nb of event		siCtrl		siJMJD6-1		siJMJD6-2
Exp I	519	78	787	167	484	122	584	183	848	303	413	130		no DSB	DSB	no DSB	DSB	no DSB	DSB
% non canonical unit	15.0289		21.2198		25.2066		31.3356		35.7311		31.477			15.0289	21.2198	25.2066	31.3356	35.7311	31.477
Exp I duplicate	537	68	488	114			366	121	537	141	429	197		12.6629	23.3607		33.0601	26.257	45.9207
% non canonical unit	12.6629		23.3607				33.0601		26.257		45.9207			19.9755	33.7629	35.2178	31.7913	38.9711	53.0038
Exp II	816	163	1164	393	1079	380	1016	323	1555	606	1315	697		19.8973	44.856	34.8197	50.0399	49.6672	53.5465
% non canonical unit	19.9755		33.7629		35.2178		31.7913		38.9711		53.0038			21.6797	32.825	24.2564	32.8886	22.8199	29.3958
Exp II duplicate	779	155	1215	545	1054	367	1253	627	1202	597	1001	536			28.0355	27.8123	37.5392	24.2765	34.5841
% non canonical unit	19.8973		44.856		34.8197		50.0399		49.6672		53.5465			t test	0.00661197	0.0179687	0.00329356	0.0116345	0.00496931
Exp III	1536	333	1377	452	1513	367	1499	493	1227	280	1837	540			t test		0.0268819		0.0190774
% non canonical unit	21.6797		32.825		24.2564		32.8886		22.8199		29.3958
Exp III duplicate			1466	411	1449	403	1593	598	1244	302	1599	553		13.8459	22.2902	25.2066	32.1979	30.9941	38.6989
% non canonical unit			28.0355		27.8123		37.5392		24.2765		34.5841			19.9364	39.3094	35.0188	40.9156	44.3191	53.2751
														21.6797	30.4302	26.0344	35.2139	23.5482	31.9899
														t test	0.0384929	0.0412041	0.00748064	0.0805366	0.0384254
Sum	4187	797	6497	2082	5579	1639	6311	2345	6613	2229	6594	2653			t test		0.0768658		0.0732863
% non canonical unit	18.4873		30.6766		28.7532		36.1091		32.9538		41.3213			no DSB	DSB	no DSB	DSB	no DSB	DSB
sd	2.37464		4.91456		3.14186		2.5561		6.07559		6.28285				0.0384929	0.0412041	0.00748064	0.0805366	0.0384254
																	0.0768658		0.0732863
		siCtrl	siJMJD6-1	siJMJD6-2
