# Supplementary material for: JMJD6 participates in the maintenance of ribosomal DNA integrity in response to DNA damage
Source: PLoS Genet. 2020 Jun 29;16(6):e1008511. doi: 10.1371/journal.pgen.1008511 (PMC7351224; doi:10.1371/journal.pgen.1008511)
Supplement: S7 Data — (XLSX) [file pgen.1008511.s020.xlsx]

## Sheet: PLA JMJD6-V5_TCOF
	KO + wt- V5 + Treacle	KO+ wt - Treacle	KO + wt - V5	KO V5 + Treacle			Length	Mean	Variance	Min	Quantile25pct	Median	Quantile75pct	Max
Number of Spots - Mean per Well	9.18182	1	0.363636	1		KO V5 + Treacle	14	1.22128	0.441301	0.166667	0.88125	1.20536	1.59375	2.55556
	4.63636	0.9	0.0588235	0.454545		KO + wt V5 + Treacle	15	5.23065	6.05812	0.928571	3.88942	4.63636	6.86905	9.18182
	8.5	0.615385	0.0869565	0.166667		KO+ wt Treacle	9	0.776721	0.0490491	0.352941	0.615385	0.785714	0.913043	1.05
	6.5	1.05	0.357143	1.125		KO + wt + V5	7	0.216277	0.0152716	0.0588235	0.114907	0.235294	0.313187	0.363636
	2.47368	0.913043	0.142857	1.625
	3.625	0.764706	0.269231	0.875
	2.6	0.608696	0.235294	2.55556
	6.22222	0.352941		1.5
	0.928571	0.785714		1.38889
	4.83333			1.28571
	7.2381			0.375
	4.15385			1.9375
	8.84615			0.9
	4.47059			1.90909
	4.25
Number of cells	217	156	136	150
