# Supplementary material for: JMJD6 participates in the maintenance of ribosomal DNA integrity in response to DNA damage
Source: PLoS Genet. 2020 Jun 29;16(6):e1008511. doi: 10.1371/journal.pgen.1008511 (PMC7351224; doi:10.1371/journal.pgen.1008511)
Supplement: S8 Data — (XLSX) [file pgen.1008511.s021.xlsx]

## Sheet:  PLA NBS1_TCOF1
KO + IR,NBS1	KO+mut, +IR, NBS1	KO+wt, +IR, NBS1	KO +IR, Treacle	KO+mut +IR, Treacle	KO+wt, +IR, Treacle	KO -IR, NBS1+Treacle	KO+mut, -IR, NBS1+Treacle	KO+wt -IR, NBS1+Treacle	KO +IR, NBS1+Treacle	KO+mut +IR, NBS1+Treacle	KO+wt, +IR, NBS1+Treacle			conditions	Length	Mean	Variance	Min	Quantile25pct	Median	Quantile75pct	Max	test_Wilcoxon-Mann-Whitney_KO + IR,NBS1	test_Wilcoxon-Mann-Whitney_KO+mut, +IR, NBS1	test_Wilcoxon-Mann-Whitney_KO+wt, +IR, NBS1	test_Wilcoxon-Mann-Whitney_KO +IR, Treacle	test_Wilcoxon-Mann-Whitney_KO+mut +IR, Treacle	test_Wilcoxon-Mann-Whitney_KO+wt, +IR, Treacle	test_Wilcoxon-Mann-Whitney_KO -IR, NBS1+Treacle	test_Wilcoxon-Mann-Whitney_KO+mut, -IR, NBS1+Treacle	test_Wilcoxon-Mann-Whitney_KO+wt -IR, NBS1+Treacle	test_Wilcoxon-Mann-Whitney_KO +IR, NBS1+Treacle	test_Wilcoxon-Mann-Whitney_KO+mut +IR, NBS1+Treacle	test_Wilcoxon-Mann-Whitney_KO+wt, +IR, NBS1+Treacle
0	0	0	9	9	9	26	10	35	25	36	12			KO + IR,NBS1	89	0.685393	0.96808	0	0	0	1	4	1	0.101837	0.0291867	5.04958e-31	6.09566e-23	1.265e-20	1.13923e-27	5.42491e-25	6.81307e-25	8.75862e-34	4.09702e-32	5.73607e-31
0	2	0	23	37	4	19	56	20	21	31	34			KO+mut, +IR, NBS1	63	0.968254	1.64414	0	0	1	2	8	0.101837	1	0.43989	1.75544e-23	2.77862e-18	5.17725e-16	1.46736e-22	4.40818e-21	1.27752e-20	1.59613e-27	2.39435e-26	2.13658e-25
0	3	0	10	21	4	8	22	18	16	20	20			KO+wt, +IR, NBS1	61	2.55738	22.0842	0	0	1	2	23	0.0291867	0.43989	1	9.30699e-15	1.56817e-11	5.96685e-10	4.05095e-18	4.71248e-19	6.87498e-15	2.85787e-26	3.70246e-24	1.80697e-21
1	1	2	10	27	7	10	26	7	35	17	24			KO +IR, Treacle	128	8.27344	34.6569	0	4	7	11	29	5.04958e-31	1.75544e-23	9.30699e-15	1	0.740881	0.266404	4.17299e-11	2.93494e-19	0.000242724	1.31992e-35	4.3513e-29	2.47411e-18
1	0	0	10	31	8	40	40	13	20	23	15			KO+mut +IR, Treacle	59	10.6102	152.345	1	4	6	10.5	62	6.09566e-23	2.77862e-18	1.56817e-11	0.740881	1	0.566179	9.30316e-07	1.0801e-11	0.0013134	1.7726e-18	2.48553e-15	3.41682e-10
1	0	0	29	47	4	7	53	7	32	27	21			KO+wt, +IR, Treacle	64	7.42188	32.9779	0	3.75	6	9.25	27	1.265e-20	5.17725e-16	5.96685e-10	0.266404	0.566179	1	4.17693e-10	4.04174e-16	5.71534e-05	1.58066e-25	8.95743e-22	6.30452e-15
0	1	0	11	62	11	33	36	6	9	13	31			KO -IR, NBS1+Treacle	78	18.359	181.532	0	9	15	25.75	80	1.13923e-27	1.46736e-22	4.05095e-18	4.17299e-11	9.30316e-07	4.17693e-10	1	3.88154e-05	0.00460554	7.41928e-14	3.94954e-07	0.0626593
2	2	2	3	40	4	33	45	5	18	40	62			KO+mut, -IR, NBS1+Treacle	55	28.4364	229.288	6	17.5	26	40.5	64	5.42491e-25	4.40818e-21	4.71248e-19	2.93494e-19	1.0801e-11	4.04174e-16	3.88154e-05	1	1.66957e-09	0.00699532	0.870707	0.00445447
0	8	0	1	36	7	28	42	12	46	43	14			KO+wt -IR, NBS1+Treacle	55	12.3818	55.0923	3	7	11	16.5	35	6.81307e-25	1.27752e-20	6.87498e-15	0.000242724	0.0013134	5.71534e-05	0.00460554	1.66957e-09	1	2.9599e-19	2.6135e-13	2.98104e-06
2	2	2	4	10	6	29	18	7	49	19	11			KO +IR, NBS1+Treacle	105	35.7905	314.821	9	24	31	45	128	8.75862e-34	1.59613e-27	2.85787e-26	1.31992e-35	1.7726e-18	1.58066e-25	7.41928e-14	0.00699532	2.9599e-19	1	0.000780114	2.65133e-11
0	1	0	8	7	5	29	13	7	24	29	17			KO+mut +IR, NBS1+Treacle	93	30.129	360.809	8	18	24	36	95	4.09702e-32	2.39435e-26	3.70246e-24	4.3513e-29	2.48553e-15	8.95743e-22	3.94954e-07	0.870707	2.6135e-13	0.000780114	1	0.000326461
1	0	0	8	4	3	7	24	8	45	13	11			KO+wt, +IR, NBS1+Treacle	86	21.1163	153.351	3	12.25	19	26.75	62	5.73607e-31	2.13658e-25	1.80697e-21	2.47411e-18	3.41682e-10	6.30452e-15	0.0626593	0.00445447	2.98104e-06	2.65133e-11	0.000326461	1
0	2	0	1	7	2	15	18	6	11	18	26
0	1	1	1	1	2	18	21	11	31	19	18
0	0	0	2	8	8	35	11	4	37	19	15
0	1	2	3	5	6	41	33	14	33	34	35
2	0	0	0	5	2	16	64	3	23	40	11
0	0	0	15	10	0	18	48	25	24	20	27
1	0	1	2	5	7	21	28	10	20	9	19
1	0	4	3	13	8	17	43	20	31	28	61
0	1	0	1	2	2	4	55	10	34	30	30
0	0	1	12	6	0	11	13	13	38	14	13
2	1	1	12	9	2	17	18	6	26	36	52
1	0	0	3	4	2	8	47	5	62	28	6
0	0	1	3	8	3	8	45	7	128	26	19
2	0	0	7	10	0	9	20	28	36	25	14
0	2	3	8	4	16	14	34	11	25	25	19
0	1	0	5	4	6	11	46	23	39	49	22
1	1	1	8	7	7	7	34	12	25	29	22
0	2	1	6	4	4	8	37	17	25	27	25
0	2	0	9	2	1	28	61	15	55	14	17
0	1	0	3	1	6	17	19	9	30	13	37
1	2	0	6	4	8	13	26	21	51	15	48
2	0	2	6	4	6	32	19	27	24	31	28
1	3	1	1	8	2	14	41	5	36	36	42
1	0	0	7	4	0	34	12	5	30	39	36
2	0	2	7	3	8	8	26	5	34	8	41
3	0	2	0	2	5	12	9	20	34	10	26
3	1	3	8	7	1	10	28	20	28	11	25
0	2	0	2	3	3	7	28	7	32	16	22
0	0	0	7	2	5	13	26	8	27	46	39
1	1	0	11	4	6	5	25	9	44	31	28
0	1	0	8	2	5	15	11	11	43	13	12
0	1	0	7	1	5	6	19	7	16	17	5
0	1	1	7	3	18	11	16	6	18	48	6
0	3	2	11	11	16	19	9	20	26	24	14
0	0	0	6	5	11	11	11	5	12	29	17
0	2	6	6	6	23	20	38	14	23	11	10
0	0	0	5	6	17	10	46	12	29	15	18
0	0	0	8	6	27	8	6	4	48	13	23
0	0	1	8	10	12	17	14	16	36	19	11
0	1	16	6	3	13	5	31	29	57	21	17
2	2	23	7	2	13	3	17	14	27	17	31
2	0	4	4	18	4	9	8	9	56	20	14
2	1	14	2	12	12	10	18	13	51	38	20
0	2	5	3	20	16	15			41	34	21
0	0	12	1	5	8	30			69	28	25
1	2	8	5	11	20	80			53	45	16
2	0	15	3	18	9	34			27	34	20
0	0	11	12		14	19			36	48	33
0	0	6	4		8	26			27	34	22
0	1		9		8	7			22	53	29
1	0		9		10	11			52	95	17
1			6		6	15			35	68	15
0			11			18			37	86	47
1			4			10			22	79	15
1			13			25			37	79	31
4			4			47			45	94	34
0			8			3			29	55	24
2			3			0			57	80	11
4			8			0			23	24	24
0			9			21			47	21	13
0			2			28			34	47	13
3			14			25			29	12	15
1			2			21			47	21	19
0			7			21			24	24	8
1			3			61			56	35	6
0			17			31			25	18	8
0			11						29	25	9
0			4						24	23	8
0			6						27	23	11
0			9						13	24	7
0			9						21	12	4
1			5						21	23	3
0			14						53	18	6
0			14						29	19	9
0			11						72	15
0			6						41	14
0			19						41	43
			7						51	15
			15						27	21
			10						13	51
			11						28	20
			19						67
			29						21
			18						74
			7						58
			22						22
			11						42
			12						92
			15						30
			17						48
			21						9
			11						29
			23						47
			11
			15
			18
			8
			21
			10
			2
			7
			4
			1
			14
			3
			9
			5
			15
			5
			6
			6
			5
			4
			4
			1
			2
