# Supplementary material for: JMJD6 participates in the maintenance of ribosomal DNA integrity in response to DNA damage
Source: PLoS Genet. 2020 Jun 29;16(6):e1008511. doi: 10.1371/journal.pgen.1008511 (PMC7351224; doi:10.1371/journal.pgen.1008511)
Supplement: S9 Data — (XLSX) [file pgen.1008511.s022.xlsx]

## Sheet: 5FUrd
siCtrl	siCtrl 1h	siCtrl 6h	sijmjd6-1	sijmjd6-1 1h	sijmjd6-1 6h	sijmjd6-2	sijmjd6-2 1h	sijmjd6-2 6h				conditions	Length	Mean	Variance	Min	Quantile25pct	Median	Quantile75pct	Max	test_Wilcoxon-Mann-Whitney_siCtrl	test_Wilcoxon-Mann-Whitney_siCtrl 1h	test_Wilcoxon-Mann-Whitney_siCtrl 6h	test_Wilcoxon-Mann-Whitney_sijmjd6-1	test_Wilcoxon-Mann-Whitney_sijmjd6-1 1h	test_Wilcoxon-Mann-Whitney_sijmjd6-1 6h	test_Wilcoxon-Mann-Whitney_sijmjd6-2	test_Wilcoxon-Mann-Whitney_sijmjd6-2 1h	test_Wilcoxon-Mann-Whitney_sijmjd6-2 6h
71045	125301	422846	226965	10228	312973	106426	21438	186099				siCtrl	3357	197515	3.19452e+11	0	117797	168705	228052	30678467	1	0	8.60357e-117	1.48683e-07	0	6.37926e-182	1.65929e-110	0	2.68279e-37
188881	96418	488979	246999	177063	186919	33922	0	219174				siCtrl 1h	2063	59143.6	4.7297e+09	0	5832.5	44160	92364.5	1106585	0	1	0	0	1.08724e-47	0	5.70873e-187	5.86737e-91	0
119065	16799	605061	9207	0	302833	53630	49611	87849				siCtrl 6h	3903	244517	4.33426e+10	0	165885	218519	291918	8033956	8.60357e-117	0	1	2.84053e-69	0	3.99354e-09	0	0	5.94722e-37
264937	4239	268680	112176	0	197705	27032	0	317111				sijmjd6-1	4162	201585	3.07163e+10	0	121547	182445	249981	4931805	1.48683e-07	0	2.84053e-69	1	0	1.48809e-124	3.58579e-153	0	3.81677e-12
179496	63986	220901	93957	13071	0	20344	0	336176				sijmjd6-1 1h	2247	46800.1	1.90202e+10	0	0	10711	60331	2886954	0	1.08724e-47	0	0	1	0	0	6.41082e-07	0
785000	66899	307353	227085	6981	294211	8018	0	505229				sijmjd6-1 6h	5496	253852	2.25649e+10	0	171424	234528	308074	4524710	6.37926e-182	0	3.99354e-09	1.48809e-124	0	1	0	0	1.18622e-57
132078	6877	517963	438330	0	142055	34342	11809	9375				sijmjd6-2	3236	134032	3.12472e+10	0	57005.8	121502	177043	7339083	1.65929e-110	5.70873e-187	0	3.58579e-153	0	0	1	0	7.98798e-269
141659	72605	0	323799	0	208073	77203	783251	193609				sijmjd6-2 1h	1814	27883.6	5.41253e+09	0	0	6398.5	34111.5	2245923	0	5.86737e-91	0	0	6.41082e-07	0	0	1	0
116056	58347	64710	98897	11763	175553	74793	0	129579				sijmjd6-2 6h	5560	210885	1.67705e+10	0	138170	195414	261578	2696476	2.68279e-37	0	5.94722e-37	3.81677e-12	0	1.18622e-57	7.98798e-269	0	1
0	0	0	146174	5144	190723	111660	118553	329169
85316	0	109169	282572	0	318576	13378	8661	297016
93658	66999	72835	203175	0	168286	71484	64074	141335
219077	10527	254752	154423	0	234303	260239	0	377867
171666	109547	238731	559029	0	134453	99426	0	349132
140726	34030	541403	216585	20879	154423	258114	0	229419
207448	0	148781	158955	0	275262	89440	0	179228
180133	0	176112	116664	0	156780	102352	8815	339407
232380	0	253837	107925	0	575691	126431	0	202123
138311	0	306126	103039	0	346082	73910	0	367231
250271	148528	421672	337155	0	522533	46838	56984	228935
251482	98536	297478	283078	0	577230	50367	0	317372
197058	156420	264475	208900	7323	277858	171953	0	46220
131101	78904	165478	239423	0	263452	32491	43714	66249
158882	79846	150174	199603	0	172713	15714	111031	372427
192724	103152	148806	212038	41531	388312	14174	19712	250200
84484	80450	126129	212264	0	146805	157039	0	203397
116644	143757	185692	294753	0	338061	74221	0	120780
192490	155447	397299	227251	0	411530	40252	6664	156487
215239	123756	265886	268883	0	334098	52930	73312	272048
121678	99706	209719	232398	0	570137	117653	20424	217690
116476	0	210152	191075	46172	491757	144894	104071	439982
141425	10868	406417	372894	0	33833	86492	0	279855
261694	26575	164240	235097	3427	287332	128993	47088	165238
237262	0	164110	188253	0	0	52341	0	205115
150059	58207	199897	145911	0	97430	93830	14413	103945
197514	5853	171485	236884	0	228605	306489	0	221408
185091	26991	270972	245550	23236	225114	62687	7462	200344
642657	0	466426	7702	0	203301	15503	0	203127
226874	0	196551	108469	70474	262248	49664	41803	335354
176050	0	173594	209576	0	181532	81921	0	228105
158218	0	154088	313610	0	158539	154390	28046	369074
1546017	129798	356604	337796	87482	62705	296479	159856	153449
305054	156471	144307	262907	0	165693	268938	96474	304331
184531	60227	214497	127715	0	280692	53912	5826	251379
242845	77097	115957	306152	0	260834	78836	76548	271464
215775	77589	359586	0	65585	319490	107657	9385	361012
174024	23941	479023	264977	99128	362272	169798	9500	203287
124052	60620	303882	101781	0	707822	82985	4934	200950
289019	0	127646	197119	0	171222	65774	0	265301
520800	42899	170619	86501	58093	335148	71482	27802	233953
203701	0	153088	170558	0	8739	72130	15073	289193
148857	117361	197233	0	55638	210123	105165	28266	231929
119577	56158	302931	148427	34571	197105	126846	0	322152
116636	110022	100153	198207	1345515	172541	94615	6963	213262
260174	4813	219050	85814	85484	248741	62743	14171	146553
243910	23849	200011	84884	2945	51505	136159	15549	336340
132942	9935	155133	250546	0	240614	171223	0	346281
164601	88240	197391	706011	0	396991	134165	11990	273174
20424	10886	167739	256376	0	146065	167795	65219	241855
3711	30038	171890	166611	0	230532	110798	0	394267
17101	134402	129328	306629	8004	87197	164058	47703	253508
0	22864	268779	199962	20148	263891	91512	43481	202534
47271	41576	397381	237677	0	421409	107273	13451	319627
227743	47320	178385	145573	0	131063	102132	8587	128845
182978	20234	142519	164870	0	152241	127452	124716	188530
80638	8592	209292	72093	15765	153567	86207	126424	366635
89147	0	353034	137389	0	170187	81103	79426	233782
174831	27716	180443	222602	31364	245945	0	0	201353
395543	23004	263738	342617	0	427067	63058	82883	168009
232740	0	130205	100956	9454	125070	111534	27494	115825
441804	23479	182396	153811	21084	267488	148102	12912	232606
286220	33454	187683	169782	0	4524710	27669	11765	268066
182815	39581	330916	0	12628	167137	168113	54343	360605
427197	11764	247026	101061	0	272583	120211	12380	305182
189889	94545	328744	224107	0	200631	137944	12153	326005
180018	28255	73785	279654	0	194198	174658	0	258109
121652	159815	313421	84306	0	394710	165949	40687	646706
149142	59345	323452	219044	0	430423	132304	223109	549709
124345	106840	197863	97240	24712	307083	138358	210971	174459
23694	13106	156617	238937	12020	107033	235862	8868	435255
120858	73340	90295	266624	0	191878	220542	0	244043
228241	34663	215633	252585	0	295079	174772	26687	321393
240388	38151	313494	254840	0	107448	57102	25718	56460
172397	108888	163891	210812	0	302434	227582	74120	441252
143912	0	223729	194987	7596	276296	188090	0	276811
135208	36070	329077	204131	5517	308111	180176	8617	0
146512	0	137151	409505	3078	314292	127586	58229	171334
175201	228414	176004	170580	31721	253624	195852	12305	179539
189874	0	192143	67286	7356	342059	149605	84154	215536
188309	0	332579	456756	4603	264846	100095	18517	211042
160350	15896	377692	302973	33975	249102	119880	0	240810
142285	8233	209472	162172	37220	808542	118008	12509	334280
270520	0	104230	829501	23756	303690	158343	63086	110750
195942	12462	404569	136957	3009	188288	71481	0	465661
57787	101579	177315	137132	42756	307704	487069	0	313487
183868	73766	213075	140936	103415	242489	115315	48515	255539
202001	75385	183825	219756	0	270146	0	9588	249995
288045	0	103750	248994	0	200484	6701	4930	295637
143249	128245	174606	218048	0	494807	64197	6909	223990
65306	103578	200540	108510	0	172561	54614	0	278845
254782	242199	262200	120452	0	439886	21756	7992	218312
344543	289721	226465	167831	0	160038	242183	235514	93684
167550	108305	181463	242996	0	222828	187019	39340	95260
118640	70814	320217	202381	0	112656	44636	155833	249343
167121	94599	175558	195547	25828	411070	107849	187316	111381
91395	65268	149479	264866	22484	315863	110484	128029	86134
185178	41966	358337	237731	0	366068	155747	0	183652
333247	121072	141068	244486	0	141945	105527	0	264742
146949	176216	305354	135527	5924	167101	173940	110856	227888
151652	22913	220600	153350	0	122200	134904	8768	156040
135451	25912	204285	297225	0	177434	108545	56728	124105
151230	69394	183399	271655	0	99298	158787	9667	128383
167383	45756	306997	104221	69901	171484	95093	56040	0
150428	43047	137496	290547	18203	140028	43055	0	333340
18701	60514	327522	95987	0	248472	129654	127285	302239
56274	110383	139553	224407	0	234481	140575	0	326030
69450	96716	625709	214627	0	457295	168497	123897	110360
171592	40373	327475	240144	0	218334	260199	58430	235165
186896	130178	179484	193614	4187	259576	140502	14329	28435
102463	109095	140853	235183	0	209579	196818	0	81546
230569	63181	392866	131962	6850	295183	166681	0	281380
168698	65914	303810	82222	60281	141725	181906	0	126280
127872	30430	235523	201226	0	193362	92154	41534	100373
175201	48808	224460	135996	95284	149969	20470	37901	279671
189797	142598	140426	206095	0	249900	149720	38167	133659
167836	65997	324260	65042	0	268520	55173	14826	347901
241915	69363	127104	62216	0	192749	126590	0	186586
152161	69995	190031	172139	139703	340131	687560	0	199477
157659	165471	86824	119365	0	112213	52297	22282	272845
217853	197293	294263	107311	0	257228	130063	19036	157039
119366	68391	290752	169488	116919	158749	79354	0	337016
93830	0	197576	351893	0	133703	130586	0	647014
215282	122331	557980	14466	0	141226	162241	111056	379440
126346	31616	170244	37764	0	246301	139565	31966	445530
52555	23590	143811	22411	0	340666	116517	0	576665
63292	31860	96169	46112	0	133996	117259	0	152654
149489	31433	168882	59686	7127	219655	100146	0	127962
113845	45580	539283	44270	0	395185	27619	24689	165880
58083	33324	266390	74518	0	145111	0	0	130187
197045	49063	342259	30711	92092	330837	333498	0	289340
165745	54882	417360	194035	300568	195386	3500	9781	231993
174756	0	466766	145567	43007	266186	113332	22916	367568
140133	0	308581	301289	71369	455081	31736	0	248204
238830	0	181773	57545	0	461648	21308	52431	360461
128715	0	196236	233239	0	200624	173708	7544	301073
251055	133250	228042	50629	0	214462	202304	5964	281040
147943	67530	227041	61345	0	284242	25032	1761	395283
224365	0	371980	255670	0	191982	140676	23194	281792
195308	101046	266272	161148	0	96640	38818	0	241958
165089	0	298659	104360	0	335246	402571	32042	303903
201324	168653	242824	326583	38528	40981	193255	0	189764
155210	59620	217873	233436	2908	25720	118809	25873	64189
202610	135661	192300	145125	7611	153531	114020	38125	344752
4310	31262	179614	205447	0	136190	219741	56561	384723
91974	118950	348647	291650	14014	0	186329	31105	218539
339269	28437	137964	222266	11158	162302	66587	57163	222429
85330	109171	151627	164226	0	116849	99750	36466	87360
55271	13180	231085	86904	10464	232649	77051	11647	82725
146675	8943	262877	141692	0	218030	117718	12675	117585
223236	5812	127041	24595	0	295287	113315	108400	1366125
165988	12637	124905	107452	0	331716	9699	0	187745
0	48404	187958	353365	0	864973	101086	0	260705
0	89075	213426	235249	15105	94708	0	3844	140168
0	31255	0	223782	0	297202	148539	0	455601
0	48427	129986	313828	0	428916	53625	29561	245015
0	54497	255033	357061	0	410195	120682	17314	257906
155294	91500	225205	163519	5374	140701	73480	39204	317363
145176	76328	367463	22273	0	70624	172699	17899	165962
3186	83966	97245	100888	0	113192	74861	1985	243438
0	71336	192697	137774	36967	265584	23016	0	208989
130949	33264	122928	86222	0	66145	90847	0	232940
22730	143230	103384	0	0	173332	186280	0	183654
106045	10688	284936	218351	0	513100	105737	66593	187147
0	154149	214556	64740	0	316771	43508	16028	203760
334428	44081	187092	119065	0	195822	231524	0	172936
236360	26857	356575	0	0	311826	115315	0	126709
142817	0	130971	0	21753	280632	89489	0	118912
216710	172909	30883	0	15358	0	17734	85705	253232
175465	99317	245628	20486	0	156670	51784	25491	234855
89576	113794	296314	19545	0	514826	67226	0	178152
197750	0	195096	143987	0	183126	131178	76345	250031
165740	0	206861	0	0	121998	26622	5897	2103156
511301	60624	224676	27865	36298	243937	101210	0	1889642
0	113817	210783	177027	5466	178977	116142	0	209536
91458	103886	174574	284603	0	228300	0	30203	276387
151309	16792	201401	156728	0	256917	114743	83272	189472
371948	97457	235505	63935	24118	287521	73971	78311	10721
248294	0	185970	179468	0	118070	289875	30123	630188
382822	75537	280963	184755	0	211691	52094	14034	152113
293231	102315	211217	134960	8367	251910	80625	0	346512
204309	228616	138639	48074	0	0	117930	0	104885
153910	125201	209614	219562	38777	169159	168511	9017	273266
335629	118182	164986	104488	0	140945	106741	9218	177566
136224	141194	318727	190856	18211	194077	168115	33710	310403
125082	162036	308752	34952	0	212900	190469	39178	128816
300861	120639	260299	81923	0	206869	182241	57124	218543
193570	169544	313421	186894	93922	153574	16161	5626	10878
283052	53252	307680	143740	0	114443	127716	0	198075
1362724	128469	274394	300459	0	104340	231893	54556	301998
187998	147150	84103	144883	0	173286	75983	0	259672
65482	73094	239469	82934	0	337893	93620	17745	271195
188419	81045	293886	211987	0	128034	55378	9402	271472
234215	192109	56102	197099	0	134684	131868	29169	323960
242203	0	138658	376546	0	387553	171480	3775	306566
104640	0	131134	175387	0	311535	94924	2031	331542
260833	29918	268275	25279	0	104994	154194	0	375807
155321	42893	491315	210509	7037	134260	34940	0	424747
230920	0	176981	97378	0	415470	274136	6745	154683
140659	0	228722	83581	5376	282393	48923	13884	216263
189712	18211	482848	101335	67194	230032	74426	0	192752
200195	0	197544	85653	10886	278687	181410	0	114280
212052	0	117149	180059	10254	139166	21317	0	115449
289619	0	53123	229249	8997	157634	67339	73251	285900
162796	216319	123722	96218	5867	251057	266672	0	131052
381753	59592	81829	63364	78524	161216	121499	0	187071
141073	78987	254360	155937	0	256929	83963	0	136897
212826	80986	294176	200201	0	92237	124667	0	134861
185335	106227	256032	226709	0	368291	230670	3036	109086
0	53278	297320	282442	0	251407	96728	0	183242
143631	7408	81155	267583	0	148933	171575	3971	132750
137373	96460	199580	52604	90165	234447	180519	7436	138751
256928	75695	124625	81581	0	221073	110959	14969	113627
289353	4676	336585	95556	0	154040	142318	0	109962
146701	96250	311096	109330	0	186421	179360	0	211378
150784	0	184231	197566	60090	34471	133202	0	191160
277159	90082	300364	165127	14722	245371	111425	0	152523
176646	0	256277	48066	0	152818	165267	18120	118568
200585	0	423988	74455	0	85759	95865	0	182337
256493	227065	279383	70433	0	313411	0	9118	124297
214899	107885	227309	39468	1796	312864	0	0	148192
271509	0	274186	91119	7090	149180	29892	0	151487
141549	138003	360071	451217	0	214310	0	33454	195173
218997	15546	248999	154316	0	110374	0	0	208463
185256	133754	287629	151750	15884	194543	49260	0	215192
150242	6202	349058	111510	13128	210294	85827	0	197673
142984	130377	281091	144573	12000	258161	58983	0	229361
178916	16164	362237	277870	0	190560	101657	5302	0
190108	24202	213856	219638	0	193908	128652	98526	165508
227057	153431	227202	93726	0	146376	140782	35339	140681
236052	108373	160644	102728	0	11816	152386	17357	360192
191050	194761	266829	78400	0	167157	120295	0	411593
272131	96974	369539	66318	0	413890	50035	0	384708
140825	127020	269443	113116	60381	150224	31947	86989	252596
71729	0	186940	133856	0	498942	92413	80625	246233
388483	120375	290704	96591	0	379007	105409	0	344861
148931	80591	180324	94013	127463	360789	145365	0	105652
87002	56091	269482	105508	0	187793	400741	57008	158701
127569	9490	232006	106846	313380	299813	39839	86549	413286
238399	127231	200717	81569	10128	277256	89124	23675	52920
223407	67675	253314	129150	6443	266138	155042	55774	276331
239091	71796	190316	144945	19848	172947	167918	0	201576
209439	0	191241	96318	0	307568	119085	33437	173490
340666	11089	288524	337879	0	123769	105760	0	138779
166913	109366	241270	178431	2130	370370	167870	136053	106989
167086	34101	202838	222836	41920	241788	40085	0	186229
138790	104652	209592	170530	0	162072	48715	19807	258321
137218	2730	311930	98241	0	274606	47244	75336	179984
473980	51691	162321	74306	5606	290361	172491	48684	153987
279622	64758	227364	219691	0	221170	17687	8813	137801
156235	86903	245325	68881	6621	235519	161072	10053	157556
146842	42084	231151	127547	0	141076	111376	42175	0
237903	0	319170	153366	16441	246461	64558	0	121322
216255	20597	233601	23068	12994	177229	182216	5928	52987
185712	80572	204135	137652	0	277698	163273	8216	0
194727	69269	356687	137176	19852	0	57585	39905	11967
163264	7598	250559	182353	0	223837	175886	9874	100156
295148	6527	444127	60285	23403	136563	21102	92492	7693
188528	0	165265	347676	0	261303	43002	0	221377
307602	121998	173383	6837	52902	393879	0	50585	176612
206676	105255	219431	159099	0	149407	88247	0	195379
146707	35738	168137	204317	0	272092	26402	192056	187434
21818	80706	166653	600292	0	584060	103132	0	159565
336732	0	157030	302612	70464	353560	13517	0	188073
313089	3995	133075	225390	4329	320179	9858	0	227130
179669	0	168357	155531	42103	214488	123068	0	40657
212747	40265	172626	72668	89333	250536	0	0	260003
493493	0	213954	386265	97152	161184	76020	26861	299328
193209	470701	213947	437038	50354	342812	144473	0	198099
189567	0	200598	240255	0	252138	228216	0	230183
149834	16942	132029	219989	15447	94691	19093	4671	182196
271924	57033	272460	71695	12229	242610	27796	34614	71319
376609	196572	218160	0	15770	184324	208966	0	85507
818342	86111	639189	6933	0	357753	69037	3013	189346
161087	29071	202193	152037	106740	124256	84523	0	232134
231157	34272	195097	187894	0	248470	201744	26367	420106
126809	117929	191895	0	0	350127	48879	65270	314236
398676	171285	137386	729629	0	193016	139584	8400	231700
182933	75845	172685	85961	0	299417	122568	11419	241669
90182	108879	335036	26575	0	346990	55825	101729	228506
81773	75443	317963	34268	0	312099	66228	145835	268888
118821	39986	139036	0	0	152184	126107	8894	236638
110556	0	10268	71133	0	236256	181093	55661	171254
182769	21531	161889	90977	60090	161829	148523	44292	212989
171059	156824	376542	232570	0	251220	103761	11053	183203
337415	156227	175319	238747	0	182973	1771	16649	400642
256488	118858	217122	313803	0	160328	152340	117073	466496
325461	33008	219865	166089	0	165372	12517	28028	90220
131072	124508	211317	197127	0	245963	24440	180197	263581
166456	93382	215271	65212	0	184040	52720	187044	225363
259220	54010	163873	136872	56113	260412	10096	77745	305801
322224	166843	170085	98587	11950	303739	20065	0	208818
177913	13428	305124	54874	15562	282276	112354	213380	175774
189590	0	398436	216701	77887	1019644	105077	27028	662192
200245	66985	490831	213752	59546	300186	123060	0	159293
251695	0	256969	0	38247	250085	143772	0	165905
319229	0	219960	314809	51246	281345	210830	78630	257124
194967	135971	551961	147285	20700	220596	140631	11880	203192
167335	45669	276712	345146	21342	430287	114138	0	209894
19137	0	183428	13933	0	141333	129492	0	316918
72702	15720	279831	195752	10954	253486	25768	0	271866
88152	43851	212079	154172	25549	561516	125315	0	152016
6464	0	178521	141963	65574	205150	152714	24324	413644
249560	98768	905150	237374	4280	208692	156466	0	111841
173934	9571	508805	199241	0	243719	213005	5630	178759
225330	7909	176505	217484	13568	310899	17573	40900	158674
244835	23537	104808	83913	0	284501	169255	0	133362
93569	0	192215	130530	0	250878	200251	23963	190835
243933	0	362741	314085	8278	307315	158864	0	226579
124942	75970	139085	126730	73053	320549	66096	34249	72604
130042	0	251482	97261	12195	476894	0	0	0
211107	141146	163597	127925	0	288403	53666	2404	710052
212906	136649	168054	37502	9426	273444	114414	79785	198472
55567	202921	246300	103239	4584	219155	129690	0	157232
80303	175076	338110	201354	4595	184085	117520	26365	0
173603	238400	156368	22261	4728	0	8370	0	320728
147986	102924	231471	180678	0	0	79586	32488	502719
150033	146208	275262	133425	8873	0	93132	10022	122359
151522	154200	263242	180232	0	304171	52311	0	218057
329836	95699	164766	250297	0	302088	260650	27144	134075
188623	137184	293714	184913	0	378204	37107	0	127227
122563	76115	330457	68663	0	0	71054	0	287884
151852	37797	239223	163642	0	241772	40866	40718	202028
233122	53983	102468	106154	0	382976	121496	23249	151684
155820	95043	279821	124464	0	153475	0	47580	266574
179695	75927	237547	292663	0	253197	0	18875	92828
135088	72451	245657	237052	0	154308	0	112862	382487
57112	63061	263832	192389	0	138400	25377	100306	197154
116376	97998	93241	109345	0	476880	0	0	224956
147768	93863	220166	109404	0	154955	14581	11041	176043
119087	88478	85657	170325	0	154434	17937	6413	243043
266883	64284	238229	96959	0	178641	242956	4466	273877
272876	14171	192558	63958	0	319730	26971	0	243509
242659	101135	205784	145725	0	287557	203862	0	186895
233202	57845	594660	168894	0	237567	43479	0	153302
125953	48330	313298	333432	0	230270	35965	79210	154252
272311	45177	612108	122442	37392	220527	127180	0	103584
112155	26218	578299	243235	51845	434618	72982	9260	272588
120238	28069	235703	186369	0	322266	36090	67804	83760
193670	93128	230257	32660	0	216562	102578	16935	161996
207175	0	113185	189344	58989	256344	145881	0	178474
208092	24178	218298	203799	154875	209391	127744	15194	261700
291573	0	292990	160575	17678	135829	125384	5926	138737
99757	21245	103017	330355	0	222769	198109	0	229698
214327	0	222009	152229	0	293437	126672	23584	168701
60890	13196	252957	242896	105981	332577	111273	0	295448
0	29371	127540	139947	102428	372964	116782	0	141922
45650	18470	244040	290770	31297	172313	205792	0	157126
378197	174096	399948	214091	7103	313252	111123	0	176126
210649	44012	232872	144412	24121	258146	60864	0	130527
129544	31846	418688	78768	0	305217	157688	0	201745
76186	5873	198290	229200	185782	683373	144023	0	52484
97872	59102	127926	114283	0	236620	410050	9821	213846
288070	39512	351488	259958	0	187513	165154	0	62481
189582	129405	125558	201201	0	190928	82949	14853	85924
200801	39576	167017	81824	0	297304	105816	48762	0
227463	93485	174991	222285	28335	309386	88861	18146	0
171053	150945	224712	213678	55084	166975	78708	0	596474
189213	90164	162739	207250	31508	127338	0	0	0
220135	0	103573	343915	0	185095	90194	0	173331
162885	66403	108047	83382	0	278134	49870	0	238885
146631	32074	248345	203430	0	18288	124149	51607	204299
273355	89465	128714	145234	0	200065	162426	81343	134630
95489	41735	446473	158516	0	155815	169825	0	186058
561976	51521	102218	160853	0	148879	237726	37681	175865
110438	9145	207210	118224	0	94241	44153	131592	147663
67350	0	305669	335946	47038	291979	153018	4071	176973
145737	91843	204507	343741	38851	308080	122313	0	83306
255980	87178	82069	242822	96433	103649	128820	40505	203026
249767	95034	219978	210611	0	113899	199032	0	134867
130085	43820	379707	347427	2706	153257	99126	7492	161814
118154	132681	93903	254971	0	174338	171523	0	157808
204422	0	215375	248198	0	627974	96048	37946	99366
223455	23483	270558	170702	32091	279384	141924	14430	204216
23137	10900	208478	183453	0	221123	43205	0	297404
67970	18978	209023	6421	10662	133807	110458	0	210307
210395	58189	257368	787322	229432	84883	133018	75337	249104
169752	0	395080	172266	0	62144	177731	35955	145619
169863	70236	196603	170727	0	214316	87739	44586	249466
0	13637	261363	220589	0	111508	50029	43761	208255
0	23759	130277	187952	21724	218399	68947	98771	180247
0	21229	257620	171986	15226	292188	175822	72074	156429
178770	24449	84847	220270	4022	218492	87530	156629	262501
0	4668	172076	295030	56642	158064	325717	131112	198296
0	26364	307607	252130	0	200381	205961	99287	362372
183221	26883	125542	53222	17226	805821	139277	3639	129015
6512	64635	346233	86861	0	201030	136719	38210	153997
0	136259	190316	386248	61336	204006	31509	102975	0
199278	50196	204082	196806	52892	169496	198733	4167	224467
198143	34364	253537	6583	0	162451	202003	31308	146002
218110	46627	368713	223413	2886954	166685	62921	13086	149645
216945	101755	85877	237726	69753	140378	104547	15155	192945
133633	51932	8545	334698	63193	225414	104402	0	234853
70376	82945	126023	35959	0	257739	179264	0	113416
285806	14217	0	26275	0	655384	199145	12120	36377
6438	115256	248269	286791	0	311292	121708	63572	142271
171049	36310	247307	503761	0	174479	0	17472	258215
183216	23224	146220	59840	0	353793	49497	35068	6276
629041	0	161026	48627	0	212174	189788	29187	4798
220981	51656	96517	36924	0	84128	112760	0	80916
267405	11645	56115	52396	0	324438	0	0	306620
361133	0	236696	181908	0	196678	5852	22070	147014
321926	51805	255920	164052	0	277456	132715	0	157407
132332	42797	565951	147453	0	286977	0	4571	142031
133367	150964	246980	290696	0	6277	55207	0	125019
212560	125883	206143	229451	0	177060	60906	129975	198511
225836	42412	215700	196339	26634	127420	37998	63877	285173
239646	156178	102759	308973	66143	184121	0	79225	62048
231845	46414	180428	114770	0	583849	71838	45997	261573
207398	25663	210887	221470	0	343349	4928	33448	165392
252216	162777	118667	167988	29038	215158	116097	72494	152818
167809	203409	173084	77230	0	260070	126255	145307	145122
121244	0	306502	391403	0	339547	119078	18333	312512
137658	46018	221574	146782	0	178922	177174	11208	53588
237509	8824	250358	215622	0	208584	6897	0	118522
214431	64147	210947	240664	17279	133437	16119	0	173638
141184	0	262606	284704	0	187442	0	1934	301070
191239	33888	225950	47344	7914	175735	256719	0	147477
260838	150870	569069	72947	0	107329	54314	0	192981
161384	71677	286685	72652	0	303983	108092	0	114916
89448	8697	279628	303824	60587	258800	34590	0	80850
251332	52630	228546	186181	57936	72079	104531	66839	636703
253546	124658	482966	102763	0	205445	62440	25568	103250
6176	115219	72087	70363	0	319149	103844	19095	95982
311921	0	236600	0	8983	161694	121652	11511	113654
157322	0	400510	88366	23629	149750	69494	0	66990
587290	0	108694	192901	25243	157198	230616	11536	29474
6861	78118	190429	114086	42067	264896	160130	0	313705
153398	57452	195737	129580	0	146515	128484	0	143542
206014	23688	224851	252285	0	218813	114225	0	27037
140989	255448	169203	336404	21433	383440	63579	27256	0
126866	36093	208920	98447	23106	128748	102516	19799	153287
166455	29294	148327	148215	0	386037	50315	0	133745
198122	147052	435546	253680	0	264345	204633	46870	270802
252598	106393	406994	189477	38661	291106	104324	75626	40776
152611	32310	270158	143971	18819	0	78104	2311	188485
125351	63528	116146	0	67421	403001	185686	0	38923
172745	0	211571	0	131456	220285	6901	42450	117675
116039	129861	6542	53436	47731	73917	96464	0	75361
249755	99703	0	0	64180	174727	113677	66032	126287
192781	33273	48512	26517	10587	587413	135792	0	156194
201797	50411	187073	0	0	279724	142163	21122	194750
110411	0	220727	39445	0	348257	65704	59613	265268
209651	1953	255936	112338	0	133993	85754	80365	168163
104247	162247	137055	108717	0	239051	51762	88172	123311
142119	98474	332259	166211	10017	109566	109961	9365	148810
0	50728	404879	148713	0	128803	198644	5503	204567
159739	10769	119658	66083	0	121948	266794	0	239648
216212	47399	381457	212682	104495	299418	195887	8825	373663
173053	30288	189519	138415	0	353933	118426	0	201801
171203	18667	190280	103886	0	202996	83469	0	201632
173868	90104	179333	0	0	538306	319640	102163	151302
143915	0	95828	148417	63731	417650	134475	60601	170441
57177	45605	144608	63918	30390	375895	146256	25980	101924
155989	127439	369915	166758	95023	296033	69154	2523	440333
181558	19826	746454	202036	42359	214946	138990	386871	989504
144120	87710	136776	90007	48234	164008	94096	3799	149804
166336	84712	143958	205725	0	333638	127490	17699	401918
77864	0	94696	85424	0	127493	75591	18834	29918
172893	0	145432	160199	0	102052	90152	47820	124059
203339	0	201759	121676	29140	329290	128176	0	268440
202309	0	132368	39081	0	538011	126599	12597	119892
134722	0	202820	344384	0	511143	109555	44354	45685
234680	0	116524	257672	0	178693	295454	9874	155693
198557	45582	304569	114068	0	287802	176408	0	79911
218622	28870	152123	0	0	235517	250867	0	181280
224540	53393	305019	85949	0	597189	65863	119396	211966
295842	18099	253649	205245	0	227036	134790	102396	210185
172340	0	174998	245398	0	159475	115452	165540	0
210948	0	134844	228782	3478	254372	121326	61408	374441
347591	0	184027	148421	82221	420742	0	56924	98860
0	0	278400	190531	0	326102	122792	3077	127715
151988	0	387304	100062	6935	162987	0	0	226329
151325	0	227285	144643	0	292181	67245	0	227838
483137	41351	96312	0	0	413650	76884	10314	70647
157966	49594	294122	0	0	211746	0	13768	148712
148757	119627	157573	248126	0	240328	32389	48531	239016
219363	178729	265945	0	0	531163	50266	15162	175649
111145	101575	169181	186153	0	242988	0	23498	139569
0	11308	136528	288676	0	155230	101550	0	98316
189351	77158	273186	370349	0	286005	0	9523	118797
261514	41272	238785	258648	0	170023	53746	30395	173571
144348	133730	217473	311609	20750	41647	18231	22434	168350
135458	7207	164654	0	0	324931	0	9330	206940
512523	29772	149704	0	0	138145	121739	62380	138243
341825	130740	246748	253806	0	300859	98857	13694	152067
158873	111898	298571	73531	0	279579	0	79129	180344
114232	123540	289697	130555	0	210972	89783	53961	120559
227940	165311	308896	242630	0	655743	0	78953	285966
155239	0	170363	195306	0	4836	192613	86300	186488
111431	32184	342702	186427	66369	218323	0	67384	214440
169417	61728	346995	256092	0	269963	128894	33723	207397
260858	103141	237351	228854	0	180460	67385	92481	200575
292045	95750	259727	76132	0	42243	38789	0	344517
169914	20002	267953	138581	0	354458	0	59028	459821
139270	27549	217111	200944	0	482025	10143	5699	290603
186489	16487	381882	201010	0	499912	151016	49818	298864
282785	98405	137321	152184	0	338840	0	0	240659
204432	118849	199703	156420	16293	231159	207309	9936	313894
245979	22105	287799	177377	11887	281719	231701	12877	355445
106148	75872	182206	365501	46542	202175	145781	0	254219
247595	19759	181890	239477	42394	291287	0	236445	238618
332560	7223	200942	194705	25368	540638	7333	0	301726
166570	7042	62449	155528	0	265569	272893	53867	153400
278812	7899	479430	81641	11739	139687	15714	32425	227772
293536	30464	274518	104418	21476	404770	425739	0	178586
113054	83677	226021	149324	10044	213983	0	23106	693480
213216	80004	146157	145994	0	206100	114658	21008	105558
168813	72033	349765	129537	57641	579661	0	51718	126740
185546	57197	164312	75121	18471	160250	38485	27668	213506
337652	0	48080	99808	0	142883	371620	54454	324809
122585	12264	170861	151678	34548	127766	176364	75355	199183
243690	218117	194257	132280	60960	231824	142353	16924	321560
95253	110881	106568	82498	54245	234168	221869	133483	194755
160929	138779	1720661	190191	78157	0	91881	29638	440335
189295	71961	167416	100892	97551	152638	195379	26708	24145
376984	0	66683	281194	24306	147642	91240	13530	39878
122624	0	139796	134586	0	116551	71569	0	138572
175787	0	172617	226130	0	36596	0	0	158276
354371	18715	125655	211277	0	51276	29937	0	228786
185648	4112	88437	368461	0	234483	235179	0	137037
199093	222354	189646	220820	0	8089	231116	253979	74781
355359	145514	293367	199344	0	202095	0	12238	239619
140081	0	177165	238646	25660	189449	0	53294	158502
129080	117569	242277	175277	0	180730	98388	0	166064
357285	0	399770	102798	7093	163085	162781	58647	209997
337664	103921	251768	110578	23193	0	0	0	264424
175589	17968	287891	168809	0	206826	236203	32230	203632
186810	448495	129494	132458	3983	162419	29777	0	200377
150589	163851	216708	134635	0	196950	102638	136959	278177
254638	0	209095	203088	2731	292287	11744	128013	519349
317082	0	0	167588	25275	0	84135	19793	427812
93433	107051	8041	268233	25837	150689	0	37654	630441
196669	0	392417	264028	57803	190267	106983	83822	566405
159188	37400	0	175067	0	75703	156950	33116	66588
141034	0	1092672	245779	0	343637	11626	0	133834
178169	46719	0	178458	0	668784	0	23827	155307
242759	0	0	196100	0	135926	49247	35264	64724
197003	85643	0	34516	0	231047	135321	9024	465715
169515	110904	183018	35671	0	280211	66478	3410	51135
406168	0	183759	275720	0	219119	147805	0	183586
579843	0	177261	286634	0	153767	398036	0	134873
119336	100619	117141	244119	0	270773	125999	52236	58882
239496	89121	118528	324040	0	277915	226784	5219	237574
298119	87945	182041	103090	4085	103330	22812	6877	82211
143707	93205	149381	290793	0	255182	213601	0	162505
139001	0	202215	69528	68226	124894	112292	45529	159889
61069	70911	251387	186852	0	128741	37580	55946	229698
87496	155727	175679	255548	11986	86329	98531	4933	189170
189732	8551	166052	134643	26534	315165	82351	13272	214100
204429	107502	221465	126450	7419	170105	17681	86049	123764
140408	8438	189588	203122	0	156303	2969	75301	85622
284382	63049	227062	153383	47923	469037	0	24338	84750
405586	0	173411	191765	0	71375	0	58200	298939
124849	70358	113881	0	18490	459814	0	0	88530
156224	90519	245209	259123	23052	176355	50007	0	154376
266562	100066	272016	147757	0	263339	74037	0	343298
280636	64733	252245	164924	21065	39800	138694	0	76257
363001	79317	176050	8529	0	0	10958	23476	417443
66984	126220	0	0	0	200749	9099	146346	71274
148391	101857	291796	0	0	147406	180423	0	90768
94112	6494	347567	141502	0	327566	94815	59816	294320
446492	91099	266039	206206	0	179864	80676	0	68305
100045	31533	269094	177258	100038	8742	213729	0	166496
114360	120832	280207	208676	0	209551	19432	0	77512
187211	0	124896	241530	128005	61769	175737	0	181148
362123	0	192838	205599	11850	218420	26460	0	73141
234764	25224	284673	102130	23160	178053	246127	0	118873
194682	82284	259855	72705	71041	486649	152104	0	155805
212105	121213	157921	293293	44482	223853	151327	28146	172124
231892	47365	237438	351156	0	150127	80460	0	163810
175593	45407	307216	138631	71583	285797	22792	0	163091
198184	84826	190413	696437	0	266314	85823	626922	133360
90976	635764	92085	138953	9674	149475	59195	0	327199
40037	57698	426311	78572	0	287046	150341	0	170272
48937	35725	249751	241516	24873	232149	103153	0	160129
115208	77326	167456	162034	0	152703	128655	0	200513
131724	149816	208957	105780	0	157507	200438	0	237190
114297	141509	159130	186769	0	130984	64980	0	238118
79042	0	207318	142415	0	293960	3439	0	184006
406629	63162	473967	331648	0	198336	0	0	101505
0	65023	161565	246109	0	358183	172805	18932	233362
12762	81537	143138	170160	0	93310	213946	0	196458
344119	0	205896	122789	6976	241347	160063	13185	269628
145132	0	183666	189238	0	414324	52716	0	205433
174292	44312	348522	114696	0	229082	62775	63888	171844
103154	71736	227909	97256	41784	229017	127823	0	362307
79235	118724	168966	25602	0	252011	66590	29860	102847
113631	98500	165435	0	0	184368	185707	19601	193972
0	233993	202254	0	0	173407	137260	0	99695
441302	210718	167737	121257	0	126184	80279	0	137485
242248	35232	224128	101761	0	113058	237270	26572	160973
309764	84189	59105	123773	0	152008	146501	0	279579
196298	18278	147518	68453	28118	322904	112733	37014	279814
388121	0	272577	78693	0	163585	153862	0	222255
72506	0	206892	318616	10711	197490	25922	32665	109177
95863	0	256825	303127	10417	172309	36882	4066	212894
115294	0	233924	46253	26443	594912	111073	4662	328653
128354	21533	81159	81034	5544	676646	102733	0	290462
668834	0	218185	119361	26657	157692	126758	0	256298
168263	0	259531	199196	17354	153090	236322	0	285401
332883	8980	232789	167057	0	314814	154201	32780	205615
220210	12624	564427	113376	0	169095	212574	5637	273299
50662	12892	191823	15654	0	158920	166918	18558	266266
115136	26903	285047	130383	100321	235139	63194	0	340057
485610	0	396495	163430	57389	272887	125234	0	264690
130252	13590	212774	25528	22215	209567	83942	0	234506
214198	18923	254729	204696	0	215570	54752	0	264499
235907	127342	163555	156535	7225	260512	145379	0	270398
334195	10221	237757	184206	0	229947	145030	0	326600
180879	35185	26692	0	0	368923	42487	0	439205
154385	0	243145	112428	66247	245761	226691	0	196761
123693	0	240606	0	0	77571	54287	62939	178187
202920	72267	138443	89581	8211	32721	45838	0	650210
144703	0	370973	59030	0	154474	108872	15868	177829
138971	0	215734	63615	0	510980	0	0	263159
210143	164955	250313	128145	0	193877	217370	0	166006
374769	38504	191595	285244	0	137879	107954	15601	210177
240104	0	369859	222160	0	128111	111471	0	143918
273828	0	280856	289864	0	43587	67263	34790	222465
292690	0	375880	141901	44364	82177	0	39502	134292
513857	38240	184656	234958	0	152922	120875	0	231774
0	85950	0	0	0	305843	163422	39300	184197
416863	0	250109	54565	0	75257	194597	16261	69447
44675	65380	232256	423994	0	130947	45409	60370	126081
268721	0	96426	360395	0	43738	139529	0	182902
101249	0	238735	195252	0	224140	162088	0	154223
391354	1875	246839	65912	0	136811	90885	34227	146662
97281	31058	199589	192287	0	99053	79899	18399	88301
188938	0	187652	7842	0	0	102930	13825	341970
351896	111581	58278	130896	0	303909	294699	0	83461
45089	0	217486	162731	0	397313	146217	101283	355386
136229	131759	317564	184002	0	179843	0	0	259042
99928	52503	255656	172702	0	34083	48014	0	332007
132824	154967	156061	322300	0	142631	107343	0	329931
123907	82125	177352	158817	0	465318	145621	4424	163848
116779	55728	216603	157862	0	240093	53688	4163	146988
161391	167471	161176	98083	0	263382	114166	31848	359171
6851	6437	796595	0	0	332071	216394	0	111178
234309	0	199873	120034	0	257114	164145	79327	172482
236029	17324	128733	321430	0	234492	74886	14218	204154
272015	18681	157615	162550	156560	285721	90954	7207	177089
633007	136028	137239	241458	0	225166	171705	66677	182408
236531	0	170135	177502	0	188078	147347	0	231931
831231	0	281809	124121	0	333207	251229	0	186991
243725	129830	214646	196528	0	174627	0	0	247423
86234	50104	295344	0	0	291262	164617	0	203273
237418	50761	259481	266135	3535	323372	20646	89239	247575
131248	3876	172308	229091	16257	310570	14184	7417	188038
279556	89755	212887	191641	28691	150043	18899	0	142895
180407	15175	155107	84921	0	24024	0	78842	257019
218655	48681	279064	189681	54080	249963	15553	5292	145969
176482	49520	249567	0	0	165472	111338	0	101665
50895	72843	252102	141551	0	209455	15335	35477	116712
154572	0	141431	126752	0	321645	20294	52745	139701
237498	0	269006	226868	0	338481	275432	0	101059
256007	48189	317514	37978	11382	317660	60443	6365	223928
421940	90718	323446	33000	21304	315931	284995	0	176063
135581	3169	410938	88410	0	521899	5285	8432	157738
257589	70427	229289	116433	0	329543	0	0	196625
113473	11875	355684	145972	0	57607	60928	0	131469
395648	108119	384748	50121	0	152864	78064	0	151421
150834	122788	182051	293309	13444	258991	213972	0	222908
203650	82526	238331	65454	124199	162292	150244	0	221535
207988	107486	445009	202089	23235	223138	0	40733	195585
144730	112751	441296	202207	6502	223863	160908	13936	212484
113783	238124	360541	148385	0	220719	0	0	115615
83170	76488	193045	102702	4101	248600	89995	21187	71459
75804	7458	138960	141342	24276	591642	98624	0	215955
498543	100345	254446	56795	13088	229836	129227	0	134558
233169	98308	302408	241512	4840	190110	13923	19116	233253
406272	118205	275030	56381	8158	258374	84943	48168	237180
103665	136288	131071	159045	0	872556	68025	0	193212
255917	183741	200150	19293	4183	191990	147629	20156	382444
81358	57909	157149	58529	18978	267485	353063	0	116033
284092	124251	107318	144372	47264	316319	96152	26205	98537
132237	176036	182268	95542	60089	356932	82358	0	133748
348727	71010	94630	165443	7043	187331	274225	4234	221454
182677	163301	229013	167878	0	262787	38608	69221	153732
242804	15771	227263	104140	0	104633	93215	41142	138329
198598	10084	233484	220713	0	198845	0	34134	293878
221898	15026	216761	0	28180	351033	15022	0	226966
188182	4136	71480	0	24075	391294	287322	0	199745
149548	0	170363	143212	3639	213690	207822	41226	100668
246009	0	456793	18683	10533	320470	0	0	120121
96072	0	89029	108929	21608	284092	197133	222306	153484
57947	231267	390733	0	2084	299348	0	0	316823
312176	0	150422	102259	75097	243938	101856	0	181832
192172	516151	135924	0	0	260414	157782	8869	209955
139530	135007	149718	191326	0	421674	163290	0	212077
10094	0	322991	0	0	178020	81928	13863	224265
140226	44160	147760	265868	5086	201654	20934	16192	323163
509261	21362	183326	129757	14757	217521	126090	0	276857
215309	52111	99728	94898	6095	277986	99938	0	265199
136300	0	252272	204581	0	379105	53132	0	306802
131595	52603	148963	148546	0	373202	28017	26806	233359
106886	0	161953	153932	13151	176680	19177	0	208740
228027	180433	528706	135022	61487	159112	86799	28743	383316
179233	28567	185299	127451	46804	170326	269999	0	313160
144706	115948	0	0	7392	10509	38166	0	175886
475500	84943	204092	109060	0	51107	355476	20990	442472
119468	219238	91323	131092	40696	382278	111178	0	236860
148537	107738	215960	190151	22027	254003	33312	0	180945
203441	85925	138172	236921	14046	302587	111126	0	298037
148747	70290	121905	191518	11554	213800	149195	60615	193810
300014	153095	160872	98512	41295	220682	136415	0	0
162500	161646	132900	204576	0	472272	0	5319	206379
138730	63596	327888	62085	0	470542	27648	0	158644
213784	149773	222265	97475	0	231397	59985	10641	154259
131298	120408	97433	137860	0	18548	0	0	292605
59757	152362	212789	105999	0	45910	34822	6402	271995
140379	124418	301168	400155	21197	0	9828	0	432048
308006	25396	134538	461611	0	265421	0	0	252500
170834	0	146506	588826	17158	84112	0	0	206619
299436	63865	122471	183200	0	392150	98174	0	131299
208545	0	306661	129476	0	269906	108703	0	79108
72672	8061	202131	66989	15551	51860	73730	0	155144
181614	68298	155710	75806	0	267664	0	82863	181797
306064	104656	154890	162456	0	375804	160595	0	184845
146234	0	238312	106380	0	468638	51240	6127	283546
188635	7338	201287	264226	0	346347	117982	0	155160
180210	0	196693	145068	6932	180643	98135	58173	160802
296210	78667	146806	275475	11199	142586	0	0	0
364661	0	98773	298037	6610	138456	105224	0	244599
291871	0	167858	278211	0	471640	229581	0	20986
112683	12156	244336	100152	12712	231575	36598	9816	0
139775	4954	60967	124431	27030	235211	19452	0	112469
131596	0	210795	338956	0	211969	141209	0	0
149941	6590	171094	170931	0	507499	69222	30179	275638
141683	79298	141177	374606	34141	259951	25007	0	100482
139182	0	180551	193391	0	265977	19478	0	150012
72989	57379	236450	318435	0	160950	0	0	35111
0	6318	154293	190189	0	158966	103607	0	238587
151214	66616	221236	93679	78709	129209	13930	0	191194
38349	0	314281	83068	0	164701	270939	0	169706
61048	0	154742	158097	0	330384	7359	0	100572
0	0	451361	119501	12673	808872	30264	0	52681
105248	0	589159	182537	0	451538	110905	0	226574
232510	0	125400	173916	27430	238181	26211	0	189041
92556	0	257390	233686	0	0	83932	0	235792
248032	0	205835	201396	155306	275104	87732	0	176904
181759	0	128890	152885	0	463572	136096	25637	42917
86529	0	216972	15838	0	193287	55627	6256	132774
154622	0	227226	165688	0	159742	34055	154491	107650
170446	42549	303236	89108	0	175012	145276	0	61069
28839	0	169472	153583	0	428395	248089	0	115815
213234	0	96245	109701	0	105047	0	4803	217490
189939	0	394430	163164	0	205968	113163	28259	139533
267931	0	531199	128359	0	287977	0	0	110546
695055	101781	141362	183420	14449	228227	58268	21984	218846
234290	0	197993	120673	0	207034	9388	0	101726
155104	70260	119827	191622	47822	241031	185030	34994	156521
142283	18546	97829	225365	0	360945	80597	0	202116
384729	201139	162339	133238	0	269387	135480	0	86400
92342	140265	151272	160466	0	239115	288665	0	259328
87789	24204	218516	151596	32517	275299	112346	0	100956
151259	0	238921	90843	28912	216604	41190	0	447494
53092	0	202472	63477	29906	72788	128445	0	187474
86946	50214	209747	172200	49178	267524	0	0	318630
180616	6291	19544	143685	0	290980	59196	5098	355427
161523	40484	208026	279870	0	319317	101996	0	248878
200727	48939	121747	238325	0	493172	82490	6795	119974
201733	74401	88194	176256	6879	127531	109420	5945	399525
83961	38190	196949	159114	1877	146403	103597	0	127344
309483	0	193091	77655	14503	205753	30265	0	191899
155359	22060	0	153109	13410	250548	65558	72830	40299
77257	60365	251000	62680	20820	211533	49599	8811	0
202315	72099	109989	72781	40183	128431	167245	15347	0
118754	130737	374463	84557	10117	273655	40095	20777	356252
194477	115392	174880	118727	69351	296184	48158	27980	47919
201360	17234	124416	113105	8337	186733	76697	5789	69534
234687	30142	205423	23040	0	224723	125492	0	292427
203198	23270	373326	141349	0	302676	46247	51530	273268
212373	0	21511	268434	9185	423928	142370	0	166779
102837	69745	230644	134224	0	412285	220054	25452	146895
183545	48862	416264	120280	2171977	22568	0	9425	269729
149384	28461	259652	229633	0	0	78296	0	181805
141214	0	417180	122283	19326	84218	86841	50870	134751
177616	116319	342979	131223	106332	246219	98393	0	157083
152779	33900	399990	279398	22395	229056	132978	0	128557
78659	18929	211833	127327	0	187698	45247	8937	41175
174049	37920	176085	162839	21652	518484	113556	0	53411
238764	40162	219898	211461	63756	226418	117818	6214	149445
227830	21158	229564	144498	0	200198	178761	23890	157654
187840	19584	235895	102221	0	303658	132199	12531	124946
177308	24542	160036	91663	0	122365	210067	0	127072
151399	0	173030	302571	0	0	33261	9214	173923
0	65573	144878	109144	0	153031	137269	0	226046
180008	0	152253	133634	0	165151	130990	61750	143748
0	49633	164705	233837	0	213965	148208	0	177287
199830	0	505690	115180	0	212965	157501	0	103994
144934	30264	140247	117601	4390	234776	78044	0	177379
119892	46698	193596	49453	0	191364	201530	0	120731
142042	0	205855	0	97728	77223	137358	11974	104217
0	0	190781	44342	0	335953	43311	41683	174080
162887	48532	202394	117729	0	192030	122110	34304	159161
133318	0	142825	0	5598	209658	99429	6410	57657
163653	53626	192046	178937	24503	181333	69381	0	0
102643	5596	180349	365170	171139	385129	177228	0	240482
76839	114673	117103	174392	0	184859	0	0	308363
251614	0	795990	483367	0	232561	0	5045	0
129077	180426	243138	125013	61969	266663	107464	70715	100931
57769	136192	198761	392770	3480	162643	471314	0	109487
199735	120781	177761	209223	23842	365126	13220	0	189424
169807	0	111208	128641	0	386136	11860	0	0
62002	43314	91969	161251	0	104759	4550	0	93095
347070	56377	212633	131812	45142	675213	30320	0	98644
39904	57218	196032	105255	0	87625	185209	0	172603
114696	70192	482130	135876	0	382047	0	561128	143625
35401	100226	198328	98711	0	418738	12032	0	52607
78904	21707	333246	88167	0	390273	0	0	250713
70788	146972	219809	202750	4192	145296	206298	0	249401
271254	26321	175917	68011	5274	252703	124626	133104	277123
115178	97412	122489	259130	19036	245330	169814	0	130961
261118	63237	144537	83723	47446	413863	145251	0	181732
143690	26422	249193	343810	0	109478	103542	3821	202754
162635	95205	179385	371541	0	305953	159835	0	124155
199817	9100	193907	326326	0	145275	129411	5536	191446
175055	159463	305047	162825	0	524630	157571	0	107623
195716	80445	395226	193288	0	313810	53612	0	246324
178763	72071	37370	328497	5922	260358	96551	0	252585
168780	164124	209662	179607	0	263279	190899	0	188698
79849	135107	1913573	186859	0	221024	26238	0	220026
341940	128940	310398	200887	101531	182241	206685	0	186178
60051	162052	237640	222253	0	173034	55987	8814	362181
269095	6580	0	166293	0	240322	55786	0	623043
188017	84095	342730	232022	0	146689	243135	10563	80149
171474	203430	193904	196212	42945	188655	85244	0	254324
131233	0	89345	245006	70696	48112	257848	0	196737
176579	0	151852	137142	97660	259111	36096	0	180021
141447	54296	280138	41404	17032	131436	86738	0	421312
134202	103560	259962	85638	100546	321251	173658	0	184215
128694	107266	331049	205016	68514	124442	145385	0	179286
121515	70093	174324	87948	0	203598	150457	0	153005
99076	158956	177625	135062	0	353255	73496	90353	164613
206487	97348	202068	242596	0	209976	16832	0	313512
57621	128769	164727	203034	0	175785	0	28643	254089
0	67030	1292854	134191	0	214950	105756	46359	223283
257901	167156	157698	177812	0	231078	4790	0	253610
112981	20864	152805	22830	0	244780	7166	17199	194893
136420	39837	0	194587	8354	875907	114880	0	140136
104988	14166	227009	391801	0	437155	212264	50693	172157
119228	22514	200165	73736	0	177160	98856	69101	15524
134724	83373	109617	79344	24015	213771	184180	0	134019
113836	144198	175178	69381	0	663865	0	0	174416
183492	89149	377053	242311	0	534292	0	0	185317
173102	74271	138465	85959	40628	297525	232724	4537	21399
77982	65885	125395	49538	0	262030	122916	18159	84646
236352	48573	285473	50037	0	377216	146370	5071	173389
48129	90885	175493	484744	0	221955	121573	0	213339
204330	24298	162703	171800	0	256738	112943	0	186195
133498	16158	142131	189293	0	305380	0	0	340757
156502	159786	180879	93486	20089	514231	89645	0	146582
51729	48750	244514	179334	8061	166134	122966	0	210892
163645	126617	331435	158839	93890	358499	57343	0	200036
180655	128351	187761	158163	159996	149577	224905	34913	205287
28480	0	346900	149618	0	212457	57694	43929	413417
111600	0	186555	203671	121266	75897	256168	276864	203539
177589	16962	250777	241303	60636	337872	204798	19118	117144
215701	0	214067	217429	0	37915	0	126844	177704
217236	55652	160189	166323	0	266017	73489	0	241450
222221	0	193171	268918	0	657002	78900	65579	315462
9768	45023	185008	191014	74995	261025	68199	20154	102235
510115	92889	226653	73665	0	94320	98840	0	104318
95572	130477	179045	158360	43767	395579	72859	4881	248317
114115	108354	180998	156178	0	337689	170044	0	275451
212682	0	411324	182185	7954	219311	10423	0	133806
74386	10901	177429	139217	6044	272359	185336	0	186167
224242	0	166649	163135	81221	316699	42383	0	150543
194319	0	323983	74665	81503	219647	65454	0	351831
431898	0	388331	368135	52550	155167	93473	0	320066
95779	0	215259	20017	0	505745	150946	0	119225
140462	0	5024574	86185	26093	0	105861	26257	251966
220240	0	140373	0	2420522	0	311298	88055	139087
156951	39966	255398	0	0	229454	155486	0	192293
128644	14127	299113	93715	0	262295	0	0	132804
276070	71509	276541	215513	31513	428326	537228	98907	205406
157518	0	427028	78280	26261	273949	35169	0	339999
229266	5110	186785	13112	0	178965	18757	0	226803
163670	0	250620	167117	0	261592	0	0	230083
198587	0	190938	122102	0	274823	0	0	185361
132608	47369	168067	221540	0	342038	0	4816	38329
114611	12873	164085	161613	63195	447773	45929	0	241093
211590	59700	365293	114536	0	167279	0	23938	135283
363092	0	177503	148744	37991	430288	45252	0	292364
182518	233505	151268	8113	0	439927	86222	0	236302
113996	0	205656	205262	32227	171066	66207	0	208256
119907	144165	249618	159114	0	199530	57973	0	330703
206123	0	149142	145527	10528	37080	24304	34654	237762
223737	63506	319674	85334	0	107360	111624	0	240047
123948	43323	153462	163157	49352	271240	200922	0	248671
325434	17863	165147	301539	0	584219	20137	0	151591
103879	81289	227317	360154	6638	561715	120813	0	313745
627683	114331	115203	434634	0	251393	27573	0	234171
0	8913	221022	202384	0	251261	151191	36625	323441
173259	49101	205618	177190	143453	569752	171164	0	239268
114247	73704	237546	170496	0	1022884	34082	0	310260
69117	2957	305874	134007	27564	308726	91269	29668	135164
86486	159015	170084	315684	49383	526549	34154	0	243951
194147	36045	230077	147839	0	211292	92330	0	286419
134845	28564	238780	147805	36611	173015	157338	0	184593
83175	54889	125399	173530	0	309538	219920	0	259440
18785	5123	82707	202498	11967	238233	0	0	168544
12778	0	235930	126051	0	167888	137358	23590	288660
262073	65179	193707	146890	7585	220839	154152	0	251476
175759	0	222349	61876	8493	53131	64814	0	190604
144667	47099	210165	189839	0	492015	124288	5559	238467
318130	22374	0	129330	29294	325951	226917	0	195218
393649	41671	0	197537	93187	338164	0	0	118053
364351	41598	360608	123448	0	353364	139096	0	281719
462454	0	39542	189755	8190	294252	167799	0	157498
458393	0	230087	203248	7688	90917	94843	27093	244359
214284	0	145306	138960	14852	284173	10070	21623	158413
134307	40495	257298	165996	53346	409985	197941	0	288283
56682	0	203042	119068	64194	392596	80560	0	168023
131731	10443	232618	152275	477506	154532	32364	0	180324
157443	51456	150407	102700	0	172115	78201	0	163549
151212	0	314454	141611	31414	225708	18197	4628	61412
196648	40313	302860	83803	78535	216278	30292	0	150936
124434	0	188715	87486	0	90028	11357	107965	190387
120217	182683	331744	179307	7689	243337	21362	0	172597
211762	33734	216250	179317	0	69074	161971	0	143176
152637	17909	400573	142401	0	248919	0	0	126217
234174	0	548314	181329	23007	249609	18469	8560	101270
252801	0	254021	54085	1001701	198402	36653	0	174354
251628	0	510278	240965	0	117160	0	0	159124
123348	0	71384	207243	59092	67433	0	91528	140340
174005	0	306162	64101	49009	236836	0	0	140882
161689	26205	296287	84458	0	0	0	3668	260747
134072	0	251663	213301	78668	49502	127814	0	153898
152087	0	311465	200794	0	185150	68142	0	181702
183944	0	165018	123417	0	192650	0	48299	143400
423967	0	234377	225610	29781	29252	103710	0	344193
672610	0	315263	92268	0	176034	169038	184484	227279
274505	37464	305464	21901	46507	187563	33154	0	427020
276730	20892	323459	254173	0	223145	240319	0	159895
179156	27350	194948	178215	0	234941	0	0	87495
254312	32131	415991	83315	0	141172	115750	0	137270
139516	37721	248694	484033	35020	317090	101415	0	114906
207598	0	423399	72597	0	262721	90030	65222	280136
0	84030	331728	77188	0	59776	0	0	141373
126052	8259	71304	169130	8122	341884	0	20814	235944
334756	5063	343940	179589	0	377005	58489	13692	397012
291722	51877	303878	121804	33385	446872	0	150061	251454
223335	110863	163439	107760	31067	448336	357268	57534	268324
73463	84208	209547	224912	0	356223	0	26221	272805
395910	112979	138440	654377	0	188230	40766	0	282132
105947	118611	200959	290056	0	69462	0	0	400483
119138	126150	314856	31773	0	213260	0	0	363690
255159	32497	361713	452993	20388	144423	47192	26990	236725
282284	98283	410271	111315	67949	293270	128015	154206	121244
357905	15902	434504	571827	39754	0	139528	0	295250
143957	100430	346157	93992	54849	237348	71043	0	314092
30447	49039	256216	390284	0	259205	154277	4927	164105
65817	47481	525125	340609	0	259951	105989	5264	128122
104574	23160	203032	72988	0	227044	28819	0	227869
151568	66665	242245	109206	0	233213	47482	0	26537
123136	0	216127	98911	0	242901	164398	0	218582
119381	80184	342456	126693	0	332240	45744	0	277748
126863	32344	39914	130476	0	292626	0	0	159707
199020	59087	122445	0	0	232138	76236	5562	301193
145570	130616	339722	133322	49255	294089	44313	0	162787
53044	40587	13760	0	155358	269279	193573	0	261986
242270	43652	243266	187882	46793	287653	6812	9420	165433
342844	70571	376597	34384	151772	235340	143713	0	66671
26346	53268	324941	0	55606	206463	15960	0	240745
0	0	338935	42897	66316	291840	240139	0	176682
115512	37785	136803	0	99246	264998	214442	0	123634
71674	22433	210866	0	99407	167057	222634	0	143408
133620	3363	193272	6962	104746	124561	54286	5318	219080
57312	115739	249095	132919	191989	156858	38352	53256	314674
213169	0	242712	183813	13057	193288	56275	0	200257
267114	26653	145625	24602	0	201301	96509	24882	0
53860	19586	236457	0	24889	260911	29058	0	294240
280460	80696	223464	0	0	59261	96186	0	306962
313858	58159	100354	0	0	0	72182	0	273103
271158	105356	222499	0	8402	193968	23263	33111	271435
367542	0	144451	19698	0	7075	30861	0	151051
162334	293043	338614	0	0	151153	167316	0	207816
133312	45804	425913	0	0	99309	227398	0	219028
178570	24419	309938	0	48565	156562	0	0	350219
11147	22978	179096	0	43894	194996	89827	0	149249
161812	0	218815	0	0	942351	157179	0	244738
148215	0	221084	0	0	254190	66313	0	362518
95828	0	62345	43860	40517	216031	133359	10683	501755
142872	0	168872	0	33567	105894	75468	21701	384048
184101	170043	447094	132312	0	450905	184383	40878	225575
170476	23000	144861	34020	32485	177207	0	9111	135375
269456	37531	194976	264612	14744	125506	99821	0	226569
243891	39030	222961	181973	0	99924	230003	16282	92469
176951	60151	174206	174335	0	259453	96866	34826	199799
230939	24232	195463	172884	0	122333	76308	0	424679
294608	71379	327931	331772	0	125338	86074	0	368169
111831	0	238441	193680	9663	92131	168056	0	236870
246426	19318	188094	423572	215014	130927	155344	0	262603
185130	37050	114314	196424	0	182087	155410	0	194086
283371	98556	281029	478989	6567	144139	146286	0	28128
261105	0	188868	520006	67057	34622	113606	20207	227098
301678	8868	188490	169032	9357	187853	131826	0	184379
267184	38437	112029	195322	0	144870	37272	0	201597
244081	24075	311126	285970	0	232721	65495	0	303155
107245	138537	237584	229972	7565	258569	145236	0	265541
122709	93968	195028	263215	96211	361029	126748	0	336390
248394	0	203786	27006	80635	391465	108900	25142	218203
243281	51547	165741	245712	19672	468222	212685	0	200733
102200	52274	142427	119777	3146	240556	0	0	214099
431896	102819	160361	141556	238329	128212	0	0	223744
226214	67162	105075	264475	0	151047	0	9487	203784
223080	80022	76770	310421	0	229188	0	36067	254476
173515	117561	147641	224570	197970	431536	0	32559	210816
154761	58888	129991	97031	1485	194956	97792	0	161059
280463	165269	281410	135984	0	473526	0	0	215555
88250	30127	205160	288370	0	157376	0	0	128700
138950	22609	146312	693431	0	101263	8541	3078	147085
137345	0	170708	96414	0	181216	0	0	465528
100134	104110	329394	120397	0	169347	0	0	198406
297729	0	264935	280429	0	177932	38600	0	202538
272788	30325	214627	139299	0	355343	125604	0	207847
182387	0	179388	99915	0	392852	0	0	164982
122646	34817	225189	283458	0	550440	82777	246107	273621
147626	66707	310333	273820	0	152498	113618	0	207008
86379	118309	261134	169377	0	51208	126745	0	166755
174631	10308	229332	110032	8655	288529	124732	0	310036
141196	8848	210719	157508	0	310404	31511	0	385087
480638	129249	341089	202780	0	128929	10396	0	104850
61162	42631	225685	175346	92148	185220	115601	0	249547
150809	133192	103559	458525	65102	0	47860	0	136227
161991	91071	139063	226564	65993	235550	8917	0	201902
105692	97482	112341	252357	339716	266888	97797	0	202490
135349	11323	157110	249952	23836	719920	56507	0	34560
171353	162074	102155	313648	89647	287272	75501	85565	150636
323913	129697	96989	179716	0	170500	106151	0	152852
30527	0	114861	173867	129876	136300	143682	9695	129786
71043	91535	258314	139717	0	158905	17144	22776	94737
134640	121107	181864	121657	104635	264628	112707	0	244054
79756	103232	211080	121365	52125	342840	43833	0	144469
0	131593	327985	64094	10433	394560	97283	23478	361487
187627	0	136127	68212	0	227047	160113	0	421103
213883	252063	108737	335960	65368	289465	752301	0	450052
221734	10946	166549	566021	0	333350	52081	13628	185995
163859	88809	235211	164279	139576	289506	62122	0	538395
200648	125665	260444	309629	47273	165988	82028	0	404178
102394	171133	44972	389166	70947	170217	240951	36180	121445
133613	7517	82293	158009	0	222735	64124	0	324188
189171	0	223940	133542	42740	321101	93997	0	367079
119398	5647	183020	110270	0	452257	219077	0	280596
101408	18688	263014	389555	33965	216175	162560	0	202886
200998	28249	71295	153767	56575	296693	0	0	249472
168834	133425	9635	155901	0	164226	0	0	365773
223969	100516	393936	88845	122312	313537	0	0	136138
265061	91723	147870	0	33558	21347	83892	0	179891
106446	124545	118719	160190	24290	282255	39982	0	81462
57961	0	182371	155408	30152	201769	12900	0	18629
97630	54002	149317	137268	0	462385	141914	0	170658
459196	88153	1362356	264386	179443	232510	128952	8841	149880
353413	81666	201495	9226	27574	240611	44021	6980	45524
160091	57479	392120	112922	99835	250531	237917	32156	107180
85878	48081	593815	254141	0	204636	0	0	109320
67131	41942	707302	132480	85426	733385	68695	1658	299982
77227	118156	141705	160215	0	183936	329616	3158	245547
100346	103401	119023	200419	0	209461	134561	22002	46553
274854	0	162468	161063	16880	402350	110960	0	25951
171494	34783	123821	208781	44935	290436	85785	0	56844
243880	0	353701	127212	0	434319	99400	0	52242
205044	27632	330040	187585	15667	557047	136418	0	174032
85789	49114	253423	139909	0	406231	213053	0	183823
39117	22493	104910	143282	89263	367063	538505	0	203376
116989	0	350059	94666	0	323381	248141	0	176071
0	0	304416	126016	0	382374	123585	0	398461
216013	0	451472	167295	0	297447	100233	0	343215
309871	0	678528	156709	0	702208	156157	0	181909
570340	9004	346316	189052	61480	48397	42628	0	254153
319107	15068	228915	105816	0	293357	9951	0	523444
309837	0	344972	113052	30157	345429	127207	0	137393
120331	0	779319	128888	0	184721	0	0	197489
62582	0	274019	150975	0	195804	38675	6895	162361
112334	0	202357	339876	21552	354724	41739	44451	224138
145488	0	131354	91100	2625206	288059	210530	74082	337713
286805	11980	135688	131693	475307	0	137376	2336	550949
167337	187373	48174	158576	4076	362118	53959	51883	242080
0	0	240940	113717	7163	325673	21984	0	234704
0	165991	321680	150992	22706	190529	0	0	161014
152455	136473	382071	239576	64955	432108	194970	0	318426
60633	178665	310417	125166	60172	702031	110297	0	263783
72388	104249	370220	202672	0	257677	149527	0	141194
288109	0	249780	0	0	168384	228055	1749	322467
245786	0	211133	288701	0	324352	70539	0	110666
336386	0	314745	200571	23515	244553	50180	7046	122991
491557	41404	472017	303023	203739	198466	10366	8078	139927
187734	79370	249419	274036	0	837813	305308	0	400191
127971	32792	157199	423674	0	451557	23495	22281	259644
152321	124685	269678	115242	0	287798	126364	0	158033
236878	132848	153885	528120	0	516654	144255	10864	174027
239769	233568	166433	146057	0	263392	86332	21928	403071
350982	119020	241169	371339	0	610393	91333	27680	78611
138989	113397	199836	171531	0	537862	115411	0	119674
112679	0	226754	153396	88597	410367	79338	0	259397
123887	12894	255383	406734	0	369365	154138	3774	122705
266777	64043	229531	138988	0	628413	148147	10729	144874
122998	87826	91274	12389	0	217655	169043	11582	143569
144629	0	218343	295334	50577	250520	167725	24055	106034
301789	0	151368	303887	0	275860	171866	10492	207524
217469	0	69611	0	0	425877	114895	5186	164778
162450	0	363511	186639	12785	182647	145373	0	376414
238224	10891	202354	324148	24986	286353	119063	0	167193
176519	37075	192173	449271	96768	211209	197189	0	207626
69965	56931	595663	229805	15335	423519	9393	20398	141012
247227	138274	785527	150279	4512	0	182218	5321	130545
271864	72259	221341	164904	41510	84638	3676	18262	226428
85969	94262	201080	254716	8957	75975	53665	69586	221125
76781	65528	2837488	132373	0	119655	125658	61528	221981
210173	43841	400679	158827	0	238958	127590	36627	232531
333159	100650	204170	140374	0	1131436	106179	2528	152735
0	105857	189278	166764	42865	289526	72538	62452	353288
173689	105503	851700	61165	0	426974	115382	115750	301098
389962	127840	248185	155538	17521	189196	75670	0	119561
186709	71357	334007	98303	0	559922	12536	0	111736
175726	138216	452478	66377	0	162950	8639	5782	402636
300809	34076	234737	180489	71559	159390	83225	16975	153678
248278	113574	312515	282151	0	193556	373114	48915	109047
167751	9293	121366	161617	0	203022	128614	17651	200640
233102	79973	426568	197012	16368	206265	1719252	76219	129386
198050	15861	316609	126101	20490	224924	132598	45053	244643
249243	54648	226184	163951	9299	270049	0	4272	186481
364699	436797	219425	52937	0	364409	76255	44838	185071
296097	94903	136520	158225	0	305334	60651	14833	169299
247847	0	197975	53818	6646	282593	105295	24549	142186
304671	210141	176038	140610	0	197170	85105	38229	202325
142155	34448	210328	175131	53404	238627	130616	41539	204217
0	12869	275406	211884	16896	223385	79895	0	405159
117108	118075	130614	127897	0	282406	0	164046	15922
115024	79554	110418	102832	23580	318416	110689	5864	152771
182956	8695	185297	235332	0	194086	127373	17999	234562
89620	0	82530	182925	4557	273132	87671	0	504985
119920	151041	283385	184901	10470	235945	244034	56103	153397
135408	50541	172958	169582	50484	229720	35851	0	296070
83934	154400	311602	211015	0	288276	107505	55052	301670
73713	126820	324925	212052	10195	467290	300147	0	189940
289914	189332	305016	283228	0	102961	9644	86312	401157
125985	21000	282604	204986	0	163864	175944	52938	96371
183779	92305	174848	270689	0	219837	12528	12050	166055
199773	122763	2225292	154064	0	272467	24312	93908	55530
276360	16629	340633	67345	0	144778	37043	50877	277903
124114	94159	281805	327642	0	349605	192684	52689	185358
0	153320	207758	321916	0	257100	131096	7345	244283
232859	73431	250118	125650	0	135266	211407	0	57800
100150	123355	234173	191570	0	176385	163078	0	253755
169377	113723	287761	268191	0	186872	165510	0	244247
113198	4235	296323	198032	0	235882	150334	7553	179159
167496	80272	286773	345373	19489	148262	98238	17615	304939
176830	99944	185535	306854	12832	221512	180446	0	195842
171238	175330	242719	347628	0	246980	0	9954	648479
205262	150531	219235	328004	0	297678	0	19162	208082
105921	192221	143297	197790	105489	309082	0	53535	215281
248500	45903	123649	155460	0	384210	72616	93963	139765
165349	88896	218519	234758	43166	282021	0	17417	258672
181977	99327	273305	355261	0	291525	122054	13742	354593
198652	0	303463	253372	3053	253512	60719	35715	157202
131449	63273	168829	108787	0	300462	0	0	584856
105080	14562	219920	228608	0	247860	158679	0	264296
177471	0	92603	219272	0	273254	46886	2814	307380
148973	15813	245107	166898	0	359705	68373	0	255192
175263	5238	294621	157609	0	0	163967	17415	183441
120753	0	662359	150631	50114	221577	52571	0	146299
93452	205445	330906	101227	0	318198	102046	56538	235869
202226	62581	290237	156326	12087	221235	0	0	301864
146401	76734	239468	157856	0	373157	0	38260	247225
200682	12890	782104	77647	0	623491	12946	0	499253
93871	95319	611156	193479	0	314521	0	47918	196566
224881	20275	259675	202428	0	326770	85474	0	204368
172484	0	302767	156109	0	167858	71988	103987	315040
161102	38550	5229	197176	0	443358	29962	0	209895
135976	108281	160953	0	0	323270	0	0	367650
168566	0	134275	180018	0	211280	50020	23210	309609
90145	110936	210235	209465	0	398839	33397	0	349613
54770	0	330225	227324	0	143669	30719	0	223254
157662	53416	243423	122823	29773	181460	6738	0	78899
134745	58233	236307	103508	0	198822	6495	110774	349619
201223	46778	291790	293233	0	104161	56278	0	391010
162323	6970	87765	2101655	0	166401	16513	0	213205
240120	53714	302580	137874	0	0	239631	74985	315071
91455	35692	226820	188520	6715	291317	15133	0	31176
184612	0	256530	125308	0	252642	0	0	68698
192007	0	261319	144009	14940	464375	118793	0	133599
263562	0	210750	91790	11186	526325	128268	0	106949
188014	74015	246311	219785	11687	388592	27993	0	4292
169757	8432	484485	244358	54591	364667	121650	265493	44816
76909	37704	249305	32906	22082	210870	122032	6947	199315
205925	54843	332858	77445	12665	417455	136257	151337	134495
191963	8844	508675	98256	0	358823	131993	130937	332956
203807	9076	265747	130116	0	382568	0	0	290012
203776	74779	235969	200105	0	0	169025	0	148479
214796	7144	137624	183492	11301	135140	128303	0	103353
179615	0	267966	192997	46613	0	227097	45618	154167
329707	0	211179	140276	19419	0	180026	0	182257
166392	57221	152696	275642	0	286172	169118	50260	978193
287413	0	541748	166692	25490	333101	263527	0	29360
329594	46199	337721	248376	11260	205790	125071	43789	231065
297622	0	361879	170078	0	120242	57434	30689	159924
295523	0	341584	116116	0	218331	184401	134231	37048
289621	33527	219873	93974	0	389933	178083	0	203422
145727	114590	271527	185266	0	155237	0	7562	197444
115484	91585	330201	132526	23266	165006	79321	12316	167444
261440	0	246462	610571	0	261583	96525	34929	166132
185489	94782	283583	214543	51818	251039	136961	129076	112360
267796	119431	313203	138374	41074	187564	60909	252301	119655
259073	0	276228	248715	0	183872	0	65371	176126
43887	92452	241633	158788	0	250831	0	0	197723
442234	0	134296	190726	43608	156253	0	45232	187318
0	0	263957	200614	0	219157	0	0	125019
182692	0	50820	218103	27683	214327	143227	0	196828
231273	41477	480231	300606	45573	218834	0	0	120128
288091	116289	119883	275758	52284	137526	155699	96947	96882
177494	9741	361155	289458	11627	349841	0	18144	224479
416435	8332	235038	301895	5745	267235	0	44719	169450
277326	0	335381	134832	54212	164374	0	20503	148554
263793	39218	192878	278447	2473	888862	0	10094	259537
141811	0	408336	36809	52026	171315	158650	10397	228124
310795	54407	387278	68335	0	143994	0	26217	208491
99520	0	192579	102686	0	395613	320593	15397	155181
183703	16128	210336	311613	0	462100	23252	14337	83079
375511	140623	261536	196740	0	316917	107469	32280	159682
94400	0	246983	140303	0	321706	0	44882	273140
265264	46527	282965	261947	0	178869	125540	156708	186435
189612	0	215945	139146	0	153488	86881	74622	194245
89144	80077	1162301	202303	0	158917	32146	40239	178230
137472	21300	143318	142611	32563	134232	56164	14725	173497
324668	0	130711	167543	59518	313828	0	0	234879
135318	0	187909	18240	0	104822	53387	37197	257323
368523	19039	334836	163616	93959	249194	50711	19132	181101
159392	0	190872	0	0	226814	82218	21830	189561
127172	154894	222575	158364	0	237771	534049	94500	164805
14048	114777	264956	0	0	321936	0	14748	200158
298071	0	333512	157309	0	197602	0	10483	247320
181044	164569	209658	146002	96724	373217	0	20349	82451
307307	116940	0	255088	0	207655	129106	73503	145438
161358	76853	441194	168057	0	386830	83879	42757	88691
38971	98414	2752	270663	0	224869	0	9043	122149
203125	11810	239277	114129	0	234938	0	67163	123689
65859	0	235427	236711	0	20450	16670	27328	121065
283692	0	88025	238236	238597	315754	46929	11221	247447
134607	0	99739	254791	73755	325235	51583	106124	184792
122751	6422	229281	168520	0	141175	95477	0	210442
0	104283	281300	200549	4773	130212	155727	47403	101152
0	62088	218955	215047	0	183080	12181	54101	202746
194618	20592	0	140506	23172	433454	4198	64587	173707
306105	9117	44762	142786	22846	381699	39291	5570	214892
177222	51327	216908	202512	0	160537	37628	14460	196886
168984	149966	277366	186473	34878	266988	261646	0	235733
205314	0	176431	96098	0	359898	0	5367	75947
0	99084	545981	155686	0	380161	1940579	0	122153
141366	0	337806	0	0	347178	0	0	170502
270674	0	307626	29488	0	217962	298675	14928	143151
265984	0	276353	183328	35800	144292	156048	40032	17254
0	0	217402	142920	41386	168059	95724	15548	73657
110691	16226	251716	277678	56637	281360	27794	18092	79968
171297	0	71157	177194	35914	233380	176300	0	113957
238874	18105	136166	257020	0	297009	129998	4066	112468
491882	0	275890	133709	80686	109711	375637	4565	215721
79057	0	269183	230028	0	147007	0	102175	51361
219896	68882	578108	0	0	131651	0	11957	104637
184046	111443	293923	121119	149558	127931	99760	18539	26858
161318	0	119435	0	13579	89127	94671	17092	264568
138801	0	140040	10125	6416	97506	374288	20384	46130
218846	0	183990	100675	9616	218733	136412	4233	169173
315470	8713	159404	68165	21199	218126	89500	0	13940
276028	0	375080	357182	0	274580	61068	0	279338
448441	129309	397369	163484	8424	203127	23316	0	180535
165379	0	148067	0	16393	223997	121722	174875	190583
508604	0	23429	634149	24597	193871	0	7072	167168
318463	0	0	80139	0	189985	31185	46523	170844
141365	151022	146391	276474	0	260727	26134	0	219331
153313	84015	289050	100816	0	205132	167140	12200	138551
168675	0	174692	151061	0	238825	54177	13971	152775
128127	0	242200	192604	0	373192	53626	13383	134374
90246	0	298318	189248	0	218360	102128	0	94003
180940	88686	232408	288054	0	280315	178150	0	214694
49752	44439	1486724	197146	7110	221851	22229	21857	176070
206691	81033	90507	311502	0	0	95848	2784	203956
87757	68286	184952	161022	29539	0	66113	32839	654288
241923	81518	269031	145513	0	192633	280769	1958	306521
448531	79457	403696	245508	0	0	198819	50485	148411
283590	0	401225	169764	2700	0	106366	47022	98150
147522	0	432099	196046	0	206617	90801	43203	200531
281370	84708	245939	221769	0	124497	0	0	188279
175063	135574	194708	196635	0	219161	73418	0	285098
242534	145168	333401	172531	0	121661	40053	0	222529
804765	0	167112	257237	0	632506	155170	0	153878
311879	0	378940	327209	0	296297	178964	18805	246031
65873	5916	535200	277615	0	174316	145130	38410	250449
349880	0	372447	167145	0	405770	74301	95235	217264
163051	50123	370129	420274	0	209772	145803	5900	276763
327290	0	280211	160676	0	184190	146671	0	161183
237657	71558	273497	191678	0	202961	131957	0	138384
184443	0	286926	205216	0	320367	32886	0	160023
382198	0	321034	61317	0	70076	49463	0	142972
136252	164489	310340	335388	0	503902	82872	15396	156584
109464	96701	318874	235352	0	84803	128477	8490	428687
125442	135265	427194	138918	0	147634	282787	20947	163100
160521	78890	345682	145639	0	278302	44079	45591	418598
143461	45854	329315	231497	0	155624	120031	0	159928
299233	0	201247	216268	0	449665	136249	90186	10827
203128	74432	212710	588176	0	205261	129784	23477	103219
206471	47397	317617	416414	0	231218	110199	55032	299227
249689	55242	452902	237089	0	427991	0	10795	170961
216050	5609	368917	319688	0	418483	0	0	170442
363996	0	344146	316240	0	216069	5913	0	97959
332721	0	300045	285266	71348	138878	71876	53525	141905
178887	0	251336	137578	250104	200023	144213	9008	168304
276222	12820	230372	292839	40602	584107	17753	22753	184497
132087	116027	332329	141445	0	503326	112277	0	195171
140036	179301	69397	217679	68287	168116	38017	92351	167813
81337	61655	278639	271358	212130	223607	0	0	135429
286475	0	231915	177120	141740	249243	22366	37322	299895
181321	56246	378266	271962	25332	227206	122489	0	245129
118855	0	329992	129031	0	331079	147351	0	112667
12330	92380	96718	514374	15552	224983	17170	0	317172
175888	0	160282	151978	59708	254438	0	0	146449
90617	34583	137852	598735	111566	557527	18614	49140	394949
228595	0	476656	343758	130554	657186	94556	0	277517
365680	0	221336	175080	286136	155071	89268	0	214885
105203	0	208263	242139	283562	243070	129119	0	298860
107710	13057	287385	448619	217332	536373	81412	0	372715
497771	0	92958	358973	67230	146441	141115	0	171810
240265	0	403662	14729	29147	27208	2714	0	336652
333833	32774	263944	119852	101192	42447	66126	31613	216317
311481	14081	110702	102426	46879	493584	220579	0	180001
90927	0	317274	160136	17396	67945	61198	26706	235423
76335	44135	319409	326917	14885	200928	11553	0	400506
122753	0	219959	423285	0	400528	165117	46337	292662
74300	0	225054	9727	37246	522631	140323	52973	183768
169270	10651	229639	170452	74972	591589	112277	33934	190527
412371	0	293767	131520	53755	273990	0	23647	132089
188347	0	155647	103247	91547	291764	81025	0	149814
160774	0	209527	84980	102402	353099	88799	0	253906
352249	147548	261946	110325	172353	198785	14550	14782	117707
137283	0	288098	107586	25806	170801	0	0	118905
157906	0	293006	275095	161364	223035	93819	164915	238128
131674	96410	198020	202495	18837	115454	0	20517	134665
91686	88074	194166	65896	71165	143975	17807	2744	488977
278589	0	368275	174968	99166	514557	34982	8040	240968
210172	11755	174557	240679	55100	345445	54380	0	214980
152076	52932	24421	263891	8372	223990	144553	0	184808
155409	31570	0	255467	115664	874907	0	14504	242275
185889	185685	208104	134769	118819	522000	98628	71038	246180
177440	149137	56823	196429	28678	219458	0	11477	240846
212322	189218	67809	165127	131032	268276	134511	0	347270
0	13597	162502	263591	117915	212099	0	38625	361677
0	0	223880	169392	221131	0	0	0	259911
289561	23439	205136	109090	154775	552024	111024	6122	238448
135235	113667	289448	106170	47130	431372	70488	0	213864
275829	35788	316868	233439	54982	350742	131971	10639	160885
85179	103972	199605	396405	65187	227073	214597	2953	128362
78021	0	439211	221458	20447	195122	167488	108811	159181
369073	63807	1001962	111031	73456	411978	167049	0	149376
88260	0	397238	111392	39538	133435	91224	0	300462
83667	0	143887	261011	36478	351191	121796	10288	84492
276236	70874	237187	183819	420063	95956	0	99366	127153
531386	0	136920	115801	126098	215809	157127	17895	308033
78733	0	180290	108054	152321	319506	71007	68549	136224
208074	0	120979	76995	129330	122761	40351	60400	182343
113596	46784	228790	75222	35114	179488	0	0	147344
197713	6574	190344	239728	120975	151516	0	30445	149034
263385	34463	118201	331366	54473	541631	150936	0	15466
238747	42276	288746	0	19922	516189	11261	29733	214000
171585	0	283399	122276	124174	266093	60683	28621	205262
235606	19552	326997	167328	89723	163195	6041	0	156587
353589	15530	243052	188389	12012	194698	218027	18942	64114
169941	11350	415989	96446	120119	201882	0	12611	236857
135409	11776	140844	165262	116760	167063	0	30846	78508
191390	63759	249173	11197	54979	504964	6936	80063	171704
129368	0	129172	249988	40756	199532	0	0	380405
164713	22578	452095	174532	136777	218938	135162	119746	124129
225985	0	69486	250045	49618	237462	0	5191	125398
170320	28857	339429	279566	20577	489963	77235	15429	206480
154277	0	647857	70432	200766	1033609	7412	50883	185737
265945	155060	767647	139095	157189	341994	0	0	395624
179240	47632	149304	101339	176459	145619	19703	85706	260195
223515	115104	379644	109774	25183	140609	38589	0	370486
94683	158680	175668	159549	273233	176033	129754	61207	445626
69825	126764	644507	225840	88737	73989	235093	76619	182641
234948	24696	0	198596	36909	339649	25423	136085	177205
200585	68289	75196	294527	0	295636	133408	61736	122594
489323	0	52971	509756	0	276738	0	31478	122773
270722	51870	343768	200628	64303	374532	14693	21512	94546
182753	13399	360593	49083	25602	918819	0	32542	210377
382864	131637	100988	26574	0	218903	176066	201687	390302
140301	38476	244356	244363	10249	168513	0	0	383629
362573	30482	470748	306896	61134	367824	0	19845	197072
256625	0	149360	195227	7301	202436	0	14734	204532
171561	0	217782	39622	69837	299512	155148	26905	239568
290066	0	297205	114472	0	232220	0	29090	279051
182418	0	159060	284644	20772	211891	176223	0	198779
74675	12558	221577	37917	95898	200812	92470	0	276221
235542	0	248866	99742	0	328879	164286	0	216608
114188	28648	246652	186550	180376	93991	14702	0	163668
267620	0	325557	259163	23826	178430	31935	0	217464
609451	0	150160	184287	0	387352	33928	591657	253870
164603	0	225832	93364	19622	167718	43925	41941	308531
118003	0	381341	134963	10918	170570	183818	34671	230408
180821	0	296751	104200	111161	459848	8130	62488	267714
0	0	412462	172677	82653	133192	19672	0	239749
133109	33491	0	194973	106558	460964	70508	0	298842
387946	109327	486471	239808	82575	279849	230601	0	70670
308181	0	163125	88708	64510	223421	11234	17326	219656
64055	0	564115	220269	23967	280716	117770	46761	331636
94826	0	149965	510644	38260	176773	34868	54980	164837
164589	0	467119	309496	12092	208368	36927	44594	121490
106655	0	173325	131052	0	353362	82492	0	107492
229637	106959	154153	0	37793	365072	33761	29744	220927
36669	32250	195922	132392	44499	167592	3012	97306	190985
46064	58568	343558	102944	74186	551416	20753	30419	297302
195444	137697	283217	188064	67333	495464	59507	5261	200183
151309	105669	322911	176647	17743	188327	0	3873	167227
201252	74247	286936	230113	56428	295025	10709	7332	119570
253786	55950	249052	134145	0	257293	0	29385	228795
198450	106853	192220	131767	65231	555620	0	157435	110999
170400	77461	387820	198972	24117	600614	0	35927	81212
107948	59481	256053	30789	64400	370718	25066	53407	37930
141784	7580	180229	53846	47147	229663	75606	162469	329182
286073	0	361109	121745	100194	561463	72041	0	251088
108561	59390	143395	145711	103179	199901	191157	0	336701
191886	0	168772	108998	0	211211	187196	36988	217002
197680	0	115651	130885	0	177196	0	0	159182
169137	0	298330	202794	41845	173014	25339	0	165125
154875	63270	455991	143970	162987	121170	32527	0	162201
114755	0	179109	336407	112545	126285	24426	0	185498
138347	0	121445	397310	622546	200334	66781	117905	150498
357327	0	660870	237983	13310	150449	11896	0	211167
139638	19829	211900	19271	104257	172473	18895	0	234519
231668	0	174535	175861	193185	178970	132890	0	354166
129695	35863	222421	486645	22959	210463	96769	0	157111
467908	0	280560	104069	121689	244806	7339083	0	195278
192889	54112	137501	397869	28129	195297	34508	0	466647
118795	5428	258017	686436	37565	303616	0	153216	366083
193971	50185	168694	21805	97026	60268	49665	138718	134875
142421	66183	223455	215314	56681	74128	205156	0	220805
106057	59269	211960	67402	77209	112978	228289	0	173192
167620	77590	219686	98287	168892	226782	59746	0	69040
281091	0	211426	135140	149804	217845	35967	3026	251311
191599	0	228569	368783	57757	227033	231966	86151	249866
406557	0	312671	205843	20563	128626	28959	21599	179525
1279675	0	714757	281231	93626	121897	8606	34744	82164
443901	0	303867	0	40674	138176	222810	98988	369049
333921	157084	418747	251392	150627	233734	3553	30707	219345
228052	0	224350	133385	27583	142005	183940	10739	313078
243832	67733	296201	44578	105100	178107	103882	15099	150719
112113	79057	245573	149841	65863	268380	78253	0	143938
0	10725	223548	230151	155645	264488	55275	16790	184630
98741	212749	390335	440618	186618	139862	53260	43396	293830
0	92349	174384	0	6798	219621	183164	0	173584
0	81650	18585	0	14880	107373	78900	25952	174734
0	43696	191258	0	0	119178	43861	0	231996
128612	55251	257780	0	55913	183249	44648	34328	46451
176381	72774	186245	300536	114260	271781	71099	71327	215738
193126	61432	232674	0	2034	0	132983	92194	70237
190636	73813	193110	114770	40595	242358	86749	47506	346995
174035	84199	295786	255128	0	132551	28727	0	281674
207423	0	191901	214181	0	181973	84019	97327	211172
137766	77887	246777	115354	141168	193929	51223	46243	380464
272398	80286	228624	148552	94013	246334	98131	14105	247589
240270	0	213392	33354	61040	193351	286225	0	235378
80831	17317	30403	132877	56224	167111	34923	37824	163287
213610	69295	255447	175722	0	184665	67971	19141	88483
176358	36155	0	232281	53278	192320	18581	29487	66865
99977	332437	1278	70388	4583	232515	0	60866	0
396442	42108	391432	0	0	192412	55696	35248	135521
377366	83039	82181	0	82658	352145	64018	0	74299
125408	81969	278546	24021	11893	202273	125434	24448	153103
207564	76105	208805	61099	47978	81317	249935	9880	78199
145077	0	240827	158484	0	451742	130532	81281	409694
145488	166519	209689	0	99844	66174	85162	74244	218940
162059	86507	212805	32214	0	73260	121619	80702	217055
221138	99246	286466	69889	0	292594	126885	73269	238628
168003	148541	255573	45529	17347	284257	347856	0	193065
151277	121375	334626	278376	82191	144462	106391	0	115456
129988	136889	228540	258447	114105	215355	0	0	191093
164086	33425	218499	187208	164078	39392	46657	20707	190515
109500	0	394762	229007	101771	197240	0	0	170662
72627	36492	152351	4931805	16640	140782	0	3622	320448
149955	85653	175834	0	131457	102150	89954	0	176462
122003	67848	342087	140371	102347	64344	121504	0	183156
226674	85429	163719	141377	88381	270869	46269	0	313996
324505	57588	61392	183157	32768	145670	212732	0	190666
243322	52652	132209	258781	84506	156524	109434	35281	274729
107588	149915	363212	244403	83976	179833	95660	21229	181504
137317	0	231856	249281	114541	242523	20141	0	147534
144918	69093	282627	526004	109482	0	131423	77797	139841
106942	70363	250071	109738	98245	0	0	0	208854
306616	0	367930	168989	0	0	27301	0	167208
637202	0	217761	93605	0	159083	19931	0	287906
148072	367582	390449	0	0	181920	65174	0	195721
0	8438	446806	170866	48981	153596	0	0	158043
76651	3992	267657	155878	17883	199332	214684	0	91222
146264	8137	262187	132903	110677	304453	196452	0	186401
79972	14744	151059	89525	8816	320287	56732	0	273379
47629	204131	492109	153774	0	302176	50073	12993	162945
104629	161481	124455	152174	0	151061	62347	20904	144767
219589	156286	258370	163267	166733	190702	39106	0	217298
244474	6112	390193	0	0	159601	104634	0	231530
104276	42547	270504	91646	0	259606	157589	34039	319479
345191	0	272659	44631	0	387695	75319	200479	144290
177124	0	92779	247967	0	224951	6478	10621	309577
52646	0	368685	0	65552	132869	117249	0	284290
166947	158649	240198	245371	0	262310	39698	0	143936
145326	61913	143664	44201	97004	234580	0	0	179834
141479	0	140449	196774	0	320378	50539	0	0
155135	0	167231	268985	78913	245556	0	1760	257948
55302	0	132290	213960	0	246092	0	15651	648256
0	99269	47239	16311	0	277702	94223	9118	301133
233612	0	121185	13933	0	123082	78984	97155	243502
86009	0	237004	82738	0	213718	144774	22859	185128
257090	0	195400	163908	51842	196997	0	12143	136893
92838	0	356519	213962	33047	163301	137503	25503	150066
292544	0	200494	47521	101604	249333	117710	138522	256887
264604	0	326569	52226	59668	193538	95424	0	284521
117544	0	362621	88488	15351	182360	92960	11971	261717
148875	0	157089	0	50840	392668	29117	32459	116308
361409	508915	566760	135896	71161	481750	0	46510	173564
939037	36677	99278	206876	0	215080	535265	49941	204827
261409	79091	299243	30830	38667	235034	57137	5750	216318
327354	33971	128857	240634	33277	281071	169324	0	92115
374860	31574	175231	243801	0	419928	162377	12067	164265
152844	0	193141	141543	34037	375240	211517	10045	143952
129478	90104	157631	2045525	125403	282974	237982	252805	594199
198029	0	22479	121306	125712	426290	42757	2075	408359
212467	78109	172494	235101	291614	362074	58367	0	157512
140993	87975	190349	318494	132294	412516	135036	0	144396
276494	161252	301913	209958	2241710	289999	105579	2768	289229
181041	0	171628	122817	154075	298568	7474	0	205061
248290	0	166465	132821	146137	265189	48055	0	168561
139524	0	233500	185643	86581	389617	113084	71988	229073
236506	21241	281164	228904	145155	229566	83831	32311	107052
182000	0	162518	242820	143537	194526	134776	0	289195
149792	0	244104	171228	233402	197063	190239	0	301849
132168	3443	165964	251811	140533	215020	20663	14812	359990
211325	57459	159942	213315	11603	163447	178312	42213	249932
0	0	202250	222510	76929	287829	83755	28604	453503
95818	0	303000	146655	70245	184872	132591	0	182043
645468	0	174077	479087	40503	213372	16422	34044	161087
105239	265218	174733	154562	109314	504789	86033	20528	28038
96800	0	238397	156048	99265	130675	347502	22487	125488
108775	0	339027	147669	70183	311562	32394	0	0
9846	0	251854	244915	22733	226890	131987	11344	112273
165590	0	257076	152349	64246	332496	204779	0	106052
386799	0	222336	156241	19198	388444	118262	9898	278471
79277	0	243607	117359	14512	189447	151061	35898	320166
399187	0	331515	264368	149967	312732	89214	27640	184464
110635	0	228654	93949	12749	285548	79731	0	353736
262928	0	202255	197468	106091	173339	44233	0	0
109548	0	203839	488448	97183	333744	0	0	178606
238922	0	250783	296195	67477	268274	47395	48818	243030
216188	150989	110492	202251	31108	338309	16850	11446	241083
98715	0	315300	351492	85939	82813	118417	46346	202967
388973	0	198378	247499	39714	182872	130100	0	227611
134280	42544	183443	295853	14170	231936	50238	5287	322070
196520	0	178622	250012	98559	711011	960601	6482	169088
184121	37986	103498	132479	96656	257014	0	21647	160605
182052	133005	241735	104618	0	274735	0	33803	292126
69625	103842	730194	119900	0	116318	163256	73807	275693
565152	55909	279492	363786	0	589555	202693	29495	286394
250537	143687	170310	196478	85126	252742	61003	29624	231083
132513	4141	287897	66643	26657	161348	102604	76458	180946
98351	43214	155998	281298	661189	700189	153555	0	114079
22905	50413	317268	324885	66846	163531	295605	0	173603
288751	0	354997	34412	59260	455428	204101	17167	216614
75605	0	280369	325062	52146	197344	44687	12426	203274
303395	26568	653076	655605	0	474090	0	0	395194
129782	117044	385713	103734	147920	640159	0	25434	268113
122859	73615	403885	96859	0	217379	18271	104988	272445
160820	32363	151064	241113	18699	88584	44965	93949	215189
107081	36198	265102	16915	0	175095	57397	100681	255647
155526	46442	180580	90894	0	137128	32598	0	157486
27840	15805	207381	0	180969	404847	41433	0	351659
213444	26677	181052	0	0	276632	0	0	279102
354825	75450	132795	22338	9468	176223	0	16766	199146
196934	39614	235290	228038	0	223384	91338	18124	169706
68131	24370	241467	144518	96888	243751	406976	22258	202193
160704	64088	42171	22028	0	151365	57977	0	137320
106532	33780	135628	160843	99688	198427	155451	0	157245
175090	182463	74112	248046	34889	244263	0	0	138491
113480	85191	98067	146776	127664	859448	61048	0	305335
156896	258834	204036	261662	17762	213743	44108	0	144082
220207	66223	298915	143362	0	104011	84682	0	82153
188817	88506	163808	262554	163109	550291	99748	0	152916
128844	110539	140649	325280	64837	141804	5897	0	127605
194560	59270	109034	348008	135579	467438	261928	18363	121851
127649	234473	197110	126779	0	330754	0	24985	347619
142862	76941	218509	104717	93246	280647	19270	0	114038
115384	120298	195987	98254	296270	213279	0	0	191955
521670	76867	204032	406001	64488	218382	0	22662	159980
103175	77472	177393	126585	55705	296165	0	0	144284
134977	131195	194005	333759	193356	231338	0	0	193691
74271	6533	270550	175236	58220	241759	203785	0	136468
251108	94913	271871	173711	151067	420436	10510	0	296805
159489	188171	193133	284480	16067	358522	280883	0	185809
137055	136580	444871	192829	131383	333289	81260	77689	176684
272593	118308	183392	112569	29764	416407	0	11140	204628
140121	167752	411836	180541	44791	172810	108759	49296	182894
169805	106723	278917	319763	11171	358443	81846	10575	129869
229496	81169	224375	277256	20373	680705	63451	0	169584
149430	95095	377222	164892	99559	228383	49747	20655	181402
123109	107291	247531	257560	19591	234365	78475	32681	278731
133254	82892	157824	326231	0	218204	18248	40551	249646
146286	111779	314374	161288	35272	348234	0	54812	215713
108150	69031	213839	263058	69154	206770	86812	57581	163237
212775	121971	211848	94349	124831	223719	150999	0	206236
278788	66261	198968	240279	145254	239724	7659	0	152797
281048	11595	493745	145996	55278	252555	14594	0	134943
414129	0	263096	225145	45203	264354	16187	0	360790
0	0	431215	237607	149375	263403	65654	14444	193541
119097	77384	283892	90792	90222	109370	53414	60789	370296
86582	61525	228403	128555	23092	323917	134096	0	139151
116139	172898	310422	1821947	54000	415861	22943	0	360897
117435	132174	356991	368591	20883	575496	63066	14688	115855
88364	29625	6291	194450	83832	189738	66811	23594	388847
232055	51870	346235	185847	134507	184724	151615	15245	117500
194285	46678	10732	216351	0	159715	48914	0	220377
162474	54900	513252	208344	94994	273754	34241	0	99081
259703	71973	201277	212574	92863	70250	51939	0	202819
338735	0	231354	227196	28346	0	0	21814	241519
167215	49516	119577	126599	0	0	0	0	317327
244048	35173	26044	203308	0	259927	24116	0	117848
116397	0	368850	246831	35610	306557	16515	34150	138008
128655	56598	247256	125202	97603	307079	33971	0	300561
105081	90049	254381	155345	13649	259641	8859	23028	172554
65978	31932	468529	61468	0	163447	128725	87527	158869
99700	0	276254	162604	0	142376	62348	0	204832
224610	40429	395310	76766	0	553057	98551	17383	171557
202954	124760	170489	260272	13085	138873	97359	12293	227436
88486	41593	367599	142483	21465	257669	10174	145952	366384
203788	21269	149438	219762	0	225264	16094	104693	0
73719	70895	308336	260098	0	178206	11613	22721	268646
166215	12010	369040	209245	60769	219518	20645	0	349912
167686	51304	167187	131648	97004	144551	8153	0	256735
98499	58093	243304	151967	185550	418483	96762	63317	50558
425255	59011	195814	119657	70772	210901	0	32904	0
324281	22381	97894	539618	68247	246876	0	11399	0
208318	46217	197833	217072	29158	276617	24301	0	142220
163417	45876	0	148043	187702	320710	53799	104609	183782
197930	36244	294571	122832	298126	490466	105346	0	167216
151595	163595	184454	54505	137980	254533	0	0	136078
306250	69242	285754	83314	480705	275802	22971	0	197231
106179	45013	85527	108776	90035	353255	0	0	109500
190751	102964	230523	256463	198356	491637	0	0	151795
182230	51759	218937	140433	186666	381992	83551	379824	81957
212730	58377	228580	137972	37991	191398	57332	0	351486
226765	114708	192699	204499	171691	288252	78843	0	102738
300082	51249	0	138097	180643	157894	145776	0	198344
208603	62303	230214	173537	60743	187044	0	0	298336
128299	0	179618	72273	23768	231885	35572	171890	66793
167687	9105	131943	179669	184856	337584	11494	55702	189022
210728	45711	317521	235031	148259	116132	1665	26574	157206
177851	11185	183673	197036	0	170736	28287	63406	185074
315867	41504	279210	224707	93757	226035	158513	36543	72489
161464	133552	187737	0	127899	245871	0	19918	201942
167992	0	541461	164848	96743	229404	8185	114591	210040
192502	3867	174845	195997	157747	324062	79208	0	194819
196423	284874	16751	169166	217554	226827	135920	0	225569
173372	0	325386	70108	52498	220532	277853	6104	162137
128666	35313	274029	299734	43983	312010	84146	13273	163447
118103	24576	202321	15776	171286	35330	31161	114323	149999
146795	26146	29564	81038	15760	105233	0	25863	90571
131320	136068	235994	0	0	263535	0	0	300477
129842	148001	293181	140007	0	213064	40424	5412	139288
162596	30972	235261	146050	0	279006	104992	0	150092
220871	70121	131671	162970	72077	208399	157161	0	282069
0	167868	326446	184073	35154	166571	0	0	231501
102852	31635	371160	36072	41024	281578	194004	0	245223
137337	61111	194724	10903	49026	201233	143852	0	228898
125735	14610	248638	19683	123011	385580	0	165373	224973
171848	27614	44701	200442	127397	162177	72994	102869	285985
173502	61907	183973	46334	66092	210898	39126	0	300002
173365	98599	176379	103550	54197	320343	18168	146236	412235
260291	42173	183302	56707	151869	232237	5040	0	237206
224522	39065	279659	70171	0	177413	118010	0	156721
379910	7254	44091	172171	176500	271532	17886	24521	362565
180714	0	506349	84110	4174	221372	73141	0	234551
162424	92059	232596	274900	62546	289280	19627	0	133510
110532	46363	235006	0	26919	189013	140751	0	281905
100100	7182	208973	122499	50967	204912	150849	120220	339748
241921	55112	178833	469653	57060	219374	0	154979	253859
132981	92547	186201	177359	47987	179064	0	0	269282
130683	1106585	162646	152303	45753	172676	65823	34313	75314
304513	36498	263792	208070	57814	221704	19044	52175	184874
294924	5403	359316	140855	48289	156570	157733	0	261212
141129	19019	191267	507922	26750	204034	104240	55209	247455
46659	54112	174651	264332	107357	164367	78364	71922	209221
208144	16783	224894	68308	117848	215725	146694	70518	176294
160136	0	312625	51787	85843	459711	214457	34281	150983
168609	61335	493067	244200	21958	147418	0	32410	179591
159482	62432	281153	109199	8309	315871	0	153543	207314
160028	160005	160687	166258	144707	183098	0	13729	160526
129813	11877	140090	34966	79882	281685	250073	155398	350576
151858	112302	274004	178322	56790	397282	134061	10218	251070
195964	121240	259004	175941	55377	80515	141920	44206	176018
173663	71655	213514	124929	75412	303242	9727	0	206046
221437	121776	113250	145724	66547	181769	125717	49266	368128
295798	49966	324856	117180	91278	167511	139452	81503	176606
150640	78208	595221	147007	22762	227859	9690	143444	258048
248837	119250	336999	85576	37692	351978	13477	71915	115360
218340	121849	205090	123016	0	166115	26093	42529	191369
78828	0	215930	137465	0	274409	179483	31213	108465
184049	134326	167512	326419	0	345461	55297	43058	397233
152709	31169	365956	389157	110830	359163	0	7537	404516
345406	62604	263637	333391	102838	91791	6703	23014	115983
268833	45587	278520	174028	9122	191732	99237	5547	0
145975	57891	208131	332973	81524	228713	135785	45602	212784
233501	118170	133190	42074	78253	264957	0	54768	188994
236820	81579	267875	136420	0	302918	340857	95892	0
214878	43457	403075	142100	79478	271560	69739	0	176109
222939	19174	231223	148812	28656	192141	95406	110380	356839
137251	0	388652	178307	0	332476	79500	0	72596
218231	0	205508	112190	12784	242136	130823	94249	160398
188172	13445	248293	68937	0	93645	155284	187092	110843
162440	31803	340206	409349	16429	334651	200910	4367	248667
163716	0	217537	120336	58163	230127	13757	66210	295879
215267	0	152231	157153	30791	285841	261964	44762	180624
177872	0	169537	13237	0	169792	0	79495	93675
314384	73101	231299	402326	85700	402521	155005	8595	138159
204792	155320	368944	253732	294410	324526	50246	31163	132334
189108	69222	272275	7837	0	164765	0	0	288471
82945	55740	456865	249960	27559	161988	213246	176109	220752
126481	32661	97318	213503	98683	138824	0	2129	251823
190982	107413	207834	298125	0	271143	144867	5339	180037
190535	23223	266531	213733	5650	146680	69856	22280	219747
165865	112618	148017	221631	0	165442	269357	39093	293616
74751	138570	475583	177242	10904	124900	92488	25707	295803
522993	306387	227746	289121	45576	259486	36321	0	230255
294725	49170	186448	80060	17221	192173	78941	306595	271497
134702	33623	221483	148579	9650	187842	18318	0	121929
213180	46171	249038	264361	0	231562	105869	16450	134798
40895	0	542833	89270	17580	358246	31741	144758	307696
38073	42605	325935	264362	10870	493650	34787	0	174883
128433	14337	234618	254147	55625	282760	106159	75499	342887
2936805	8096	306842	190066	66450	250380	103314	0	57201
129888	10643	1155566	311188	83180	265246	105021	0	53061
73699	130329	189024	248294	58077	167788	157089	39540	317856
179072	0	226749	384004	89477	327344	103380	0	230859
127648	17332	79923	255205	137315	336795	17533	41008	174514
93247	13499	215779	91655	17946	245465	184115	65310	119011
140041	0	247071	173700	26005	340907	120699	134917	147816
138326	55956	264929	115374	43951	762743	115217	118930	182139
110204	150538	203039	9675	39140	254832	15756	2245923	195531
205082	91527	124461	107292	0	215121	0	0	169609
121715	149469	105150	161374	64945	0	77891	13025	187926
168072	74478	132848	158844	28034	174820	69139	0	351548
207228	0	33150	106480	50367	465592	123271	0	209097
120518	0	352731	95017	163353	198463	63339	0	216327
6903	115878	156632	160186	114013	86928	185269	52470	562040
240535	22557	241173	115532	60502	152442	123466	11598	237562
231507	0	303715	164057	69000	243204	134218	0	79018
183510	25497	297290	141150	36066	47984	190083	8481	169495
359298	124776	308055	248106	109994	178052	194228	18077	144364
169119	131097	189342	140141	2827	518348	270190	0	349010
391656	113194	197100	163967	51059	45097	13058	27165	0
149460	126355	282888	85872	71792	271852	31726	3829	216970
139653	0	116658	117548	151373	327010	151818	27916	339211
163556	220748	178162	131983	159034	347619	88837	0	182535
376861	38047	221824	91210	79948	258255	88787	108967	220088
152972	42130	141146	172430	16827	272277	259491	62521	246961
321455	109805	226072	143507	0	249015	73920	12229	199574
132073	53341	221080	145268	0	220077	65657	190408	282311
271341	113247	232938	137817	0	117206	43064	0	204847
314022	88730	186672	171449	0	449873	103056	0	81135
173161	156146	151312	128384	0	172821	58607	64854	149359
128181	9273	222483	169736	94809	233025	150933	0	212681
87625	44032	380371	609298	76943	220344	143109	72548	108302
113739	67359	280459	126705	94098	258151	376252	56795	151303
199962	27224	194466	164456	0	501655	133348	0	243603
92855	11272	275555	37432	0	174539	59433	0	126762
259584	24077	136006	8928	125213	424657	121845	0	271276
105304	39154	304628	452026	328651	90497	62742	46868	149285
173969	25053	326024	198072	73554	221953	0	16364	120267
29433	62021	57952	115101	47747	43033	338601	30190	259779
143365	12107	140487	309835	91178	231391	123724	57441	0
132131	12188	220597	451662	90657	558354	263931	24995	227694
105871	51400	225651	134120	190307	310940	92844	24857	239857
210992	0	213634	136910	0	254621	162029	16914	162978
186196	20223	62418	135931	34698	162595	117367	0	114364
126347	33773	270992	0	16837	278007	153688	25832	147651
133945	9812	216105	223334	62230	396038	184666	26919	63040
200377	77919	97352	269038	107408	376465	0	0	23415
129505	145683	252756	177840	64237	277928	44726	4518	188804
187505	0	218092	133941	109898	387142	254175	6395	128982
445408	19762	144618	292991	81338	283416	178295	0	120484
46058	77808	460998	0	98666	211196	72173	8788	17903
161130	32478	280555	166965	76135	268149	41772	0	251776
267291	12885	209492	174123	22417	454713	233592	10476	161682
163869	65390	344683	156896	172957	260239	136200	14669	41173
94087	22654	230680	0	76453	264529	217521	0	220625
268755	50323	189157	94148	81077	307478	107724	66466	0
84146	63954	148308	36866	22223	66171	0	0	251011
270566	81956	197820	217899	201741	723655	0	0	243465
223705	75223	190630	197063	42104	245584	222482	0	228201
474159	29067	43461	388416	132462	109500	213403	41942	280988
459272	21183	295545	61384	158556	225461	0	38004	197154
404835	0	276100	100695	86369	149919	364585	5873	49562
198229	146731	186224	195236	216666	175931	106916	3895	138628
216891	92170	157645	205668	184526	0	67633	24524	136868
161096	103896	224479	148873	165901	14096	119032	0	176777
106449	51783	130932	258467	85655	276236	103639	0	109064
124100	62081	414697	263618	5036	85007	118338	56067	151327
0	57368	451424	221803	98214	195099	76860	406578	54088
262011	163930	244501	147137	225273	487383	20697	0	140107
81762	15014	218713	96593	161502	282925	44523		127660
164862	16635	170368	50922	191077	235173	273853		84739
349355	1836	212534	30151	79341	171950	0		40433
193189	254482	210685	230629	73454	9515	72315		121190
147569	94388	240155	308920	191272	278471	42336		133695
224235	154300	202915	291914	162915	189249	21956		156243
63579	51872	183681	169695	21293	86338	203116		266262
128432	56727	208018	141933	124889	202911	0		387279
113666	110781	190558	312155	196593	198193	26759		191980
219649	116270	148435	259954	165887	85860	28253		169181
383609	116475	185002	259568	0	337702	178050		212021
212454	95439	138929	178827	106583	184163	44260		437343
227260	64983	986949	42333	93198	417036	17011		205388
116411	182803	208662	323855	140684	265715	197550		422737
191384	70469	226420	251392	57310	140595	240578		389815
199565	128101	229265	358012	125833	270054	97155		166154
250998	39261	193330	133979	30489	332500	82641		159229
0	106357	549594	338304	0	249361	93491		195180
147573	27669	439336	0	119011	146495	114861		165528
151683	251265	329794	0	167780	164306	0		217305
194990	338831	216331	0	23123	305379	0		212551
71577	113927	150157	43431	0	258607	22720		69401
0	61547	88012	269214	59250	155960	62657		222349
105262	68211	383550	0	84273	110552	31383		181120
250343	92663	174242	28373	30964	129934	147821		141849
143754	29923	180611	211656	20938	511641	66772		181833
249587	26001	111176	64996	0	155024	0		242804
162493	0	144486	22174	0	256889	9437		122411
98419	94061	371384	0	0	181142	0		274784
192745	0	560634	125930	0	203233	0		199176
92649	87506	206533	0	67221	348502	0		185802
132043	34359	334648	441850	33584	545014	0		36780
110971	85603	223614	224293	0	368030	160772		97968
144665	125406	229824	262409	0	254093	202384		287639
151420	82102	240079	106520	0	353295	130858		376393
1113657	103125	293931	43929	403042	242600	145238		181791
246288	17033	278932	185724	28479	134929	167543		246295
328813	51227	367711	181221	148517	243304	207052		278130
1044721	49679	1194011	44249	88435	412637	167143		271295
160345	12684	189532	221028	207060	120319	70866		108720
82988	59187	204905	352456	0	270697	0		161022
79057	205779	179034	401052	44149	230970	159185		168337
0	49228	190349	277211	254881	345583	218284		108882
226743	43719	325591	214934	0	286496	187665		158826
288257	56383	200271	198231	157142	342650	48192		126854
118626	32776	0	245603	284536	13158	51316		348376
277929	48594	163065	100743	0	178513	77152		66279
130919	0	192793	259550	0	154487	215647		148317
160221	170763	167338	198192	0	133395	413250		198230
65353	128426	456449	235915	74433	137280	169554		138793
130163	82793	199315	0	50729	126672	240098		181981
220397	79708	342299	32923	93650	219545	242934		237675
210010	59844	59913	168066	54300	164742	271943		236230
154159	43592	128745	1293249	37804	343074	1025414		547627
290940	151953	236283	146632	31815	171339	135398		117154
231585	85934	355550	84900	179888	169506	131739		203668
377592	47873	217343	210021	17085	128134	186583		118049
178441	66069	196008	96807	157332	229343	396216		145368
7294753	107812	376543	139425	204795	172445	149631		169157
163100	86271	67336	0	119921	359616	117314		191385
144342	45558	30857	171340	93382	166333	131131		72363
188546	74495	137603	99782	22123	248688	170753		173054
0	46117	176680	244793	53347	308297	158634		138334
180122	29667	0	107383	198386	119665	239951		0
172177	85605	117021	373523	61734	92248	247054		141355
111183	13710	139602	204892	832140	175008	137381		234279
139324	7730	78634	234252	104790	281458	162537		100331
239578	90835	47081	366704	30369	174063	149967		179740
221566	4022	185825	190745	28660	282045	311271		247120
279044	3687	10850	152407	52657	153857	106778		98147
261699	0	186758	207777	69082	179436	25143		118686
158937	0	134417	205205	158569	121423	195308		122447
165732	61435	272804	268054	375346	60420	241743		267298
160645	15761	76273	184904	108890	236360	63070		118458
299042	27036	372577	196750	198644	188294	45095		114001
207576	20104	587630	0	16494	223647	262021		97638
161796	92613	66134	198808	92121	420925	23145		217880
187792	88523	406021	465184	120496	599758	237450		140055
95862	21089	191004	287674	190141	304046	151433		131252
112231	87966	228838	216115	614021	181385	23329		153087
166378	0	127271	189304	177372	380730	119791		111944
147679	69384	238665	325389	0	198836	354712		534560
24453	81587	180000	80556	0	333569	220105		41504
160044	197667	250429	377603	0	258875	155710		221956
142997	56355	160179	371965	392838	229953	318406		177630
119312	77788	129647	309671	124332	280525	114416		233676
266146	89541	100298	264724	0	258698	0		107621
240840	14781	205007	166116	130643	184974	179585		281963
497096	25600	194261	144316	0	179332	172895		337872
154278	15927	105716	155577	14748	238276	168562		222603
96410	12664	129538	148966	0	220271	0		351844
387631	0	140197	209710	103429	253815	79272		285931
124032	51490	183298	109518	0	268423	49566		407532
120596	16481	225671	138457	48851	238224	158736		198517
102594	42419	525296	1099206	40735	149854	196054		312318
70399	0	135350	555334	50772	214878	67343		102516
44889	140199	236085	193838	134774	252899	244722		144674
131099	0	24064	186618	107030	483320	23796		184955
222311	44057	138553	212771	34116	237827	251312		255233
344157	22407	204091	364616	0	224279	68624		209231
38822	40227	214033	190166	16340	226756	293479		323746
200371	0	234507	294773	13028	281596	0		243313
219439	16314	124927	169924	0	5048	146929		183434
140042	72841	240300	228813	14283	220051	121855		374756
146354	42825	162949	206387	0	220450	110404		393546
134470	40464	404887	113880	65494	312930	109299		135108
92045	0	100495	177768	31723	204504	516041		83807
120074	12252	293425	177946	151913	220216	92793		105327
13667	0	214228	138181	0	186930	137083		97329
95869	0	213821	251022	0	142109	229365		126931
182496	61434	257143	128675	14952	237499	246281		251299
151883	18089	165081	149043	0	271095	157355		396841
137867	44560	118564	158178	0	248150	239904		82774
93708	5741	147500	394682	36291	284557	214387		145612
79711	133121	190264	216973	0	385060	242519		237198
256048	142309	222792	212173	5819	333122	68811		261394
85710	154843	260319	382737	82156	157629	216027		384780
129778	13560	390636	305219	8818	207225	229157		159168
128601	12178	144587	410090	0	616784	127228		167531
467049	20965	640878	140847	0	823535	183519		161485
190781	15842	553816	126842	0	259000	124350		169152
204018	23575	184355	58058	21745	294899	22097		192628
416795	151453	395900	183827	42669	223901	495092		202702
123068	55038	147770	77970	22805	335603	235940		140524
254152	115481	370148	410043	10251	181145	131063		226773
154605	130777	116920	289953	22095	135463	281265		213326
114594	144630	171402	151177	0	264619	74869		205180
218979	194036	221271	335548	0	409291	103501		132702
279167	145540	186931	504367	8305	233513	155547		183146
68090	3076	461002	228662	0	21716	97087		234810
220507	7211	217813	22510	183051	0	102040		251601
78429	104775	254604	0	98490	282677	42540		154639
87266	0	194981	160243	0	31509	150585		357209
84042	80944	283395	128145	61081	29357	39703		195017
224911	201990	297901	60665	0	37819	78033		318879
147401	65910	236772	80709	0	400011	142822		303728
489477	61241	164133	29421	56065	240180	67444		0
124329	0	295356	27339	0	24316	135582		157332
176778	30186	213421	9288	0	280543	180346		231900
177549	23898	205607	35331	0	354801	121678		212324
182069	34713	227352	261201	16901	142674	159623		265760
141921	0	183894	176412	0	190083	208882		236621
112699	68244	320227	318675	12702	444863	151326		65204
247312	53514	134499	277518	0	244973	206541		152645
180186	54529	241000	369673	68271	234627	256447		157452
398708	80965	178240	279126	14528	274958	121150		237146
195808	100646	218850	224561	0	156606	101848		130403
260688	0	140265	180125	0	279953	224756		136893
145908	9552	282498	237544	0	166897	221193		227790
178062	76048	186520	230334	26768	119930	240383		308866
65062	0	218783	347617	0	270389	391196		225601
174451	0	416650	112313	23336	303643	72546		212018
281638	51359	211627	148757	0	147961	339750		170017
251883	40657	181152	85437	118297	291051	164713		203434
114270	75555	201034	115682	90976	183647	30212		230390
65952	59222	282949	229512	154464	205469	85306		94437
140951	44126	91151	181078	86845	409975	81440		139646
94399	1867	441862	42695	0	137241	149087		177540
0	54622	276626	124121	127299	204047	128351		128159
72789	17873	217245	58480	12091	231129	308799		78904
178846	6637	166365	238723	23026	317189	0		41520
156274	12475	147666	0	0	353407	128731		196505
109779	99094	453790	39672	22461	305431	172364		203836
90828	104059	165060	10539	0	276558	0		105471
102556	71247	147762	113757	0	340803	296728		0
83623	150873	109963	291562	0	263723	0		295948
370796	75310	173499	108591	43138	309944	19639		173098
59474	20013	254484	156202	0	303758	173195		263622
148374	17129	179575	187873	0	239220	213414		189387
43726	84258	217864	139859	0	341843	129737		437297
109242	0	221035	62546	67691	259580	186144		113877
126962	13508	138142	131319	65503	256413	7567		147832
48501	82227	269399	320618	0	320252	45955		263507
3164	84152	147195	63918	0	347811	147747		173237
116219	54597	89224	113914	0	290614	108832		19855
73921	70748	368861	0	76534	958733	179779		271138
69914	17128	144132	0	0	136544	59113		200586
75554	39854	254354	170159	3633	374462	102449		130918
134550	40231	255393	121239	0	170802	100309		179627
194180	106591	327911	228571	0	282964	44784		153010
174606	77682	291086	432576	0	149669	97068		59461
172657	24229	261716	35424	87832	284110	64299		25038
629258	112706	332386	658617	87640	126070	427535		124102
11887	268589	169185	0	0	161007	111301		224667
57539	5428	324135	340682	52696	845448	539864		170297
[truncated: 3,561 more rows]
