# Supplementary material for: JMJD6 participates in the maintenance of ribosomal DNA integrity in response to DNA damage
Source: PLoS Genet. 2020 Jun 29;16(6):e1008511. doi: 10.1371/journal.pgen.1008511 (PMC7351224; doi:10.1371/journal.pgen.1008511)
Supplement: S10 Data — (XLSX) [file pgen.1008511.s023.xlsx]

## Sheet: 5-FUrd assay in DivA cell line 
siCtrl	siCtrl + OHT	siJMJD6-1	siJMJD6-1 + OHT	siJMJD6-2	siJMD6-2 + OHT		conditions	Length	Mean	Variance	Min	Quantile25pct	Median	Quantile75pct	Max	test_Wilcoxon-Mann-Whitney_siCtrl	test_Wilcoxon-Mann-Whitney_siCtrl + OHT	test_Wilcoxon-Mann-Whitney_siJMJD6-1	test_Wilcoxon-Mann-Whitney_siJMJD6-1 + OHT	test_Wilcoxon-Mann-Whitney_siJMJD6-2	test_Wilcoxon-Mann-Whitney_siJMJD6-2 + OHT
476498	356027	371185	236533	281836	300782		siCtrl	2610	324139	3.83375e+10	0	189231	294892	415308	1910472	1	2.58843e-88	2.42362e-14	6.80025e-150	2.98097e-25	2.28683e-189
295138	328622	263479	220850	237008	26367		siCtrl + OHT	2616	227099	1.17595e+10	0	159670	214599	275938	997714	2.58843e-88	1	3.78775e-44	8.00581e-28	6.19215e-28	6.03323e-46
291913	375376	277950	256452	359582	357953		siJMJD6-1	2376	277331	1.92815e+10	0	187593	255398	346446	1334074	2.42362e-14	3.78775e-44	1	8.02161e-103	0.00133721	3.22575e-128
320750	301560	229454	421177	245456	235944		siJMJD6-1 + OHT	2417	202965	1.44887e+10	0	119702	178865	265977	1334813	6.80025e-150	8.00581e-28	8.02161e-103	1	1.41138e-84	5.85825e-12
253311	429555	66520	285249	475183	230008		siJMJD6-2	2090	262175	1.31839e+10	0	183191	244692	320853	945419	2.98097e-25	6.19215e-28	0.00133721	1.41138e-84	1	7.2747e-103
298533	345685	169651	688543	208374	195335		siJMD6-2 + OHT	3361	184567	2.43277e+10	0	40606	173669	274233	1543383	2.28683e-189	6.03323e-46	3.22575e-128	5.85825e-12	7.2747e-103	1
13883	392198	424821	296141	227377	957335
357090	251919	382744	265531	285996	184536
304959	251049	275937	365252	347303	236521
164576	177298	237873	269543	260772	299909
310494	150288	223388	398707	272334	354611
530316	307937	240073	221082	249347	239147
388227	349865	685784	350564	283397	271480
344907	134407	249883	417344	411341	297071
504614	229248	337230	474174	287338	247003
675354	386170	350364	347523	248567	397444
1041164	230628	370577	413257	597728	263833
597948	118288	329385	121737	274006	214307
304933	272775	333212	165352	352668	675800
701217	235688	326801	87285	397481	283046
888544	136976	421453	654561	401390	325279
694797	248273	345973	330645	232498	365599
575260	103376	291032	254706	400675	396074
302693	177277	412513	201685	242441	264765
237156	278258	234277	228008	265863	219962
850417	220817	247244	254243	167285	261870
276722	210693	348804	262880	245681	257401
348508	213559	374042	288298	139939	257457
387719	172732	299540	150883	286025	134317
829155	232352	537407	331228	315166	237839
113238	112592	314887	306029	402845	288654
896264	120342	265226	224944	434382	387245
753470	229108	241322	262727	329305	422210
782700	196928	195556	103320	310287	313142
1138038	258009	223482	181172	377671	294933
1098749	199825	188091	188867	220866	330162
219413	216052	192306	203067	432823	238442
592747	149033	414177	318355	589197	394043
322330	170295	625341	228878	348456	596051
440965	151390	396467	178323	223502	334606
479540	276437	0	209006	200167	233009
638269	362455	214948	293197	216932	433537
493896	311803	458143	153204	164833	438719
779713	218277	493359	261188	73189	282047
660942	388958	567235	247092	196276	385146
924566	336505	582765	158040	260273	22117
589502	350689	175077	378539	340012	0
215703	316158	270397	200745	325571	317615
453675	118779	334909	303079	189924	130293
1428162	231688	484575	275302	264367	261489
274449	169236	220177	209071	163779	334686
925803	159704	465433	353486	335418	352065
459919	182056	767620	215147	191320	144095
705488	336901	247083	307567	235552	300373
577299	121153	0	185610	117708	378167
525677	174552	346625	278069	252171	408337
1440425	192440	237124	450457	262593	140223
714681	212798	252645	271464	179833	334693
1078851	380852	132613	9882	263248	134006
0	0	223108	241069	291143	225773
729138	92274	327316	339103	239437	183601
624614	666161	469967	364709	261811	146194
496287	105246	244768	272522	265974	189042
179902	296616	189842	0	266219	229082
729661	269732	266090	140437	146768	237144
1110041	576353	245067	386775	394255	205989
554902	357737	414133	338398	158587	143647
401372	239733	167161	517511	136395	362957
0	235028	209730	252189	272145	324956
646255	212621	412915	220796	277959	214446
543983	650546	339282	357896	225475	540083
406034	252803	179907	503310	229971	224928
478332	714011	199131	59754	322252	297738
1457636	340792	478184	97879	244671	191440
337989	0	370893	250988	494102	171828
289501	239423	309174	315024	406594	185845
914733	124724	172305	236176	241599	165333
588205	32733	213909	176613	236033	272817
664404	222313	280464	166619	231247	518374
821730	232611	355835	284035	372323	372766
1121974	174038	414917	109376	186909	397617
539912	62260	378494	230825	189791	409476
509638	43833	348749	350617	371743	223422
848999	0	362967	146293	253014	450339
751781	163791	440952	325502	219716	264099
740825	27050	640851	135700	154922	314188
241174	324010	351808	298116	335129	302148
252296	216500	373003	124625	157380	263827
833745	165576	594623	0	196662	367453
897581	726652	754031	0	186522	265957
458584	517290	427541	185556	233223	238024
512963	0	633464	142150	227509	323969
259201	149421	862148	202865	200433	217786
283422	234167	302206	229620	297058	316731
425122	242806	753613	194564	255278	584099
479001	226510	248032	39901	193570	165211
352135	22495	303974	205382	167027	206590
1049425	212776	170776	269872	320937	585368
589178	192857	307120	413354	183685	259541
332555	255294	477289	299340	325407	154304
540473	229388	161531	166549	121997	362272
681412	271538	231350	241861	322640	300441
548362	265960	337262	278360	272560	75120
623341	113739	137026	267603	195055	169834
337671	0	356967	353458	175112	254504
641542	112594	421790	196560	195619	305669
503566	185495	396776	475971	194385	12811
321857	122605	375869	404358	286418	199039
208264	196425	202030	158580	331802	553278
599939	309741	366800	369916	187498	251306
0	145505	229673	203740	172338	257455
0	300020	370962	184474	174781	259015
548418	107321	247836	167357	406558	304220
394573	152196	184249	316919	187822	319397
617096	127629	241140	178946	387561	202970
781409	53277	226960	170426	186603	147177
223539	167004	255658	485156	333078	78717
310017	169514	409187	281423	211327	207093
220171	199214	164604	141485	290719	256164
334041	199421	188426	374550	179031	341838
153323	186242	202002	163208	195233	306719
208464	144155	352912	368384	173390	178145
355571	163829	288716	153055	113201	240664
356490	191625	247739	304992	171356	138474
392466	186087	217449	486821	103315	331446
160779	226766	478626	185698	160752	197267
218664	259246	735404	270923	331902	302209
288293	236419	908294	412044	195892	95607
322700	230011	284866	281200	308528	237650
377541	259107	843059	250093	272132	241894
864255	271527	471667	179990	248755	158964
215696	228067	451260	373571	268171	269687
184913	306110	402547	97249	32140	262845
338376	245439	360009	148664	375035	236084
362435	220720	1070068	271193	377283	245420
408281	388348	611184	396400	164980	229588
444055	223347	579927	723401	176484	238572
314423	222307	467433	288440	296063	145789
388321	186751	578505	824205	239088	458212
488842	379517	289728	226331	175844	137198
503041	73874	273408	459634	177817	119712
0	292710	255332	358129	223249	260553
398752	200764	461341	381298	178923	264005
879817	165598	621316	1334813	263840	206267
664254	137278	205086	241992	293019	352917
583244	155233	633966	159932	213896	220572
240629	307754	362651	304396	167373	499427
663646	264438	749257	213959	276615	440075
318907	196215	126958	347961	326639	210979
497699	274856	0	147724	313642	210493
560616	208739	446997	138970	250943	337498
472159	293089	360006	210713	48811	165854
897614	199654	256740	36068	162326	189897
335671	208644	85562	309746	254970	369755
475406	370269	145286	132713	309955	260028
230426	152893	316341	160947	127269	196011
331618	222211	171174	193958	230172	137653
242981	102914	329408	149529	225640	353259
1127453	329624	267946	341136	227534	217039
438718	309090	132029	266396	285415	173143
361150	223982	339033	455426	310507	175553
858977	220330	297904	220807	407084	221034
214333	180647	238505	276396	357534	219705
471096	358591	92177	178051	294660	281631
227087	243716	877841	146788	379953	237857
407161	181870	320598	426542	210756	163956
414319	390078	583067	211395	132294	147432
649176	261169	454164	248170	175175	176648
445111	233936	182484	179175	99176	342568
508367	226879	180564	223660	111481	320006
363837	220572	282962	205600	476855	167838
388209	162960	319687	195204	159623	152370
419717	237178	300055	289678	136637	17382
515572	58814	193249	219721	242856	102929
424573	136346	255090	364474	234056	182394
720474	231725	361529	224291	184690	152575
320486	293788	318450	221511	379323	180202
465569	221884	321342	281119	142188	31018
610556	83522	218916	149082	352235	265156
404671	0	215891	289345	263555	253342
204639	205042	538081	317312	159803	371389
831852	358334	305105	268630	283277	260031
571300	203311	262193	318993	412891	214697
692828	336956	245077	168363	385500	226849
493475	309501	237797	264724	296256	158491
549459	254884	432681	245971	206752	176278
614215	226592	372770	266900	279196	183654
475348	394603	271788	366569	337546	268301
486067	323281	227931	238013	312394	153578
329602	77509	273615	264827	275221	164230
759205	165131	345721	296020	310205	164477
320764	237363	484710	290990	199109	401141
401183	317280	189097	427316	169855	183709
0	205574	683348	399201	268789	432998
445342	191660	533622	74121	198711	194235
736309	426810	251534	234378	311287	338804
219274	321518	0	365726	271300	280058
680641	137806	345672	165286	254331	267744
522092	292131	331901	507748	274323	192070
363839	153403	97573	221807	447229	160866
0	157456	178046	174837	177827	104667
505801	205115	309844	439399	358088	175439
785967	239030	309328	272384	211122	104573
367773	197303	0	350665	369064	166101
1009236	211260	132395	269760	274534	414395
544273	291553	281121	311294	272023	332807
973354	262377	187246	177015	234657	279364
341854	227218	200336	158313	289336	235299
485862	195775	89654	209437	180729	215239
317558	241279	112811	236353	187212	270799
326541	241816	317477	243082	314180	346895
116930	139408	188461	284394	291802	355648
337187	251282	173366	316748	259266	154202
237761	110722	440831	259624	204987	222956
239582	144281	286527	265010	351515	258712
444033	292049	260350	242616	184622	243213
262443	164802	312719	256324	277074	185933
383316	213238	72319	366852	274685	183634
510173	254085	230757	387488	364220	205433
42121	214881	382787	179840	255058	227570
190481	268916	495276	268500	367984	272323
283943	235476	520287	254953	368723	150591
614101	250672	494971	139691	146483	314662
398549	230644	266562	328769	297934	281168
405844	165890	474316	156308	319870	6133
410082	180373	196710	301129	153077	353695
311261	166804	299705	242694	266624	306122
442492	175157	318816	540001	331256	259243
508280	331607	196932	319476	348386	389491
485490	148432	284237	305044	162299	179988
233222	109064	293685	624968	313273	118665
338531	173799	422659	198576	438951	0
360292	86926	229047	284452	373114	330237
488597	172510	329242	235605	449111	141764
277504	112322	278822	311802	440124	197670
524666	178617	442403	199195	155619	254381
207106	379373	333605	330754	304384	238400
49863	272953	177711	248296	164628	279675
309931	287846	459397	237434	235139	307796
489114	381255	211724	313585	190543	100406
400174	294236	275553	256691	166356	204034
531738	163285	359167	194188	177909	218918
168162	451204	464005	255067	261254	225119
0	316380	257040	348929	263560	308720
267326	192093	304526	327956	220045	327213
239193	545689	443066	330273	160413	350027
428660	265135	272570	233894	366176	299396
317473	346072	246831	222102	365032	382863
345119	0	112413	336076	213950	210073
143882	555060	400078	145504	585004	108663
275366	365736	373014	168215	225211	163762
248763	547024	177195	201663	300072	405945
216671	257413	81067	260191	151018	41327
292365	270777	396439	335622	168063	99948
145393	371638	574267	208988	159348	457568
180325	473079	26309	221143	187326	217158
72297	256254	398457	278494	225941	114113
383336	454405	512406	447900	426209	248718
509653	251219	698052	264430	385142	208641
433093	369116	196526	141496	414461	214313
187466	193671	381154	200631	383312	370161
265719	194131	433995	119675	245525	133615
202468	142505	304693	0	460693	333776
471653	138528	256208	179197	205465	254416
310731	204556	466960	573587	292920	153136
364443	198675	253749	272449	269840	268846
138685	272789	402764	536936	255372	194275
203969	235071	233647	388150	254001	397679
307352	256013	310693	319826	237277	311153
366237	137980	263275	282348	325054	293988
224677	159487	73990	60139	233695	422549
184601	168465	531483	135193	372210	326746
752430	492883	351215	222904	298561	173777
359697	173285	265962	834905	516766	261930
277550	210422	276585	22955	175743	199311
384461	177657	361456	339356	217048	298577
415844	258010	344456	280760	615349	293424
286145	240404	247674	369510	303871	254069
303929	198872	414041	351111	150790	417206
225283	208499	339250	190358	309349	159019
249115	207227	334453	179566	328927	203843
247237	317953	420111	234358	185840	360041
369168	315430	379497	515482	197859	251026
343292	1158	251651	367290	265524	232096
363411	204169	274267	371857	341416	202230
289358	205707	269909	422900	248067	315602
248321	269470	297657	172762	328330	151814
332729	0	254951	464230	257037	164693
268166	277592	82358	314062	201575	287187
356273	648380	441368	359380	261756	109990
221992	179365	546732	401269	188095	267175
223180	228178	292514	459865	368331	261751
311891	0	295510	300908	299398	351436
342115	293529	299826	111315	84085	167950
432512	261061	365909	123993	86807	255350
451617	333509	543264	391966	297329	334979
391469	289117	293065	346769	219042	352040
476756	257325	288532	163558	268404	368375
277004	288981	254394	242276	481144	133773
310273	173013	294934	203382	285861	329102
291303	365939	174209	212976	313055	116215
119919	317045	172128	605702	522138	274182
291278	153350	223479	207065	153250	361496
178129	239086	318422	216918	224357	490232
254721	246779	474414	535489	148813	304957
372631	467738	281017	287737	197657	231944
301636	207819	229026	625112	195535	205117
392809	608333	400324	353332	178973	276879
458680	220291	383494	268872	319111	54993
343644	253249	439808	276080	304843	289738
308613	215705	547702	441587	303466	241538
206533	325189	485215	278994	370941	257004
1080798	426258	206443	425612	392180	438268
294437	241169	242950	249438	184470	294676
294678	364296	520762	801201	257557	527239
135640	228435	194163	402439	344925	132484
225822	204097	1027421	49695	182270	193143
436281	396537	0	398547	116453	124211
379335	315128	0	381881	471989	189226
725389	281531	352506	300282	436689	172583
240888	263084	266751	278478	412512	166917
0	313054	276194	267518	320602	306481
432498	271064	147205	354388	353322	322371
302170	331035	155531	271784	144684	348946
511581	186243	208495	216989	203428	366995
355296	168968	156045	142474	206173	155323
285180	204759	294397	246482	285085	221537
269329	40471	466706	280713	224079	325715
289710	223385	406172	237113	217857	156953
227714	142361	483911	254069	144635	257982
165183	224988	244318	56381	163851	114557
301647	378759	91901	354527	166021	429880
1122649	275935	267714	334098	148914	416259
185501	347246	246153	284032	232887	374792
234561	0	282736	140169	239129	297372
493265	276036	351111	392950	85420	347886
508937	98618	421083	312799	183961	204563
678333	281988	300927	199041	360892	151723
325378	83997	660112	237082	193426	145489
114774	298132	521955	330575	552682	0
894269	422362	370080	306186	246156	459351
260657	202610	375082	421063	247829	221203
341408	269021	194744	164246	237985	328843
787981	199414	647263	273853	279790	233533
459512	111240	280741	224654	197680	1585
412048	358239	382263	285219	487190	0
190932	224078	544473	335816	246105	447425
50587	233918	468397	274697	299058	352488
251515	280139	579997	141205	198976	183391
825409	182404	470083	335657	226078	293532
871347	318938	451623	419844	269825	219643
211111	162268	384958	413895	436416	259530
241820	277330	344525	178489	383858	149078
467621	292085	321603	351513	479474	138404
328238	225855	271984	366188	310356	127098
811047	446817	457311	355428	236005	218000
555331	351734	486770	600154	88974	269039
306903	217132	209535	427525	269661	77239
451453	140829	283946	252791	226127	172828
103104	232887	298206	196886	635555	341734
889507	440164	305987	406371	230504	155585
193935	269874	293076	114744	469235	596538
208236	400196	201948	126658	211402	247822
635723	173573	343794	247543	374872	215380
433994	290048	366670	263769	296624	209035
309646	548111	273029	258759	484534	269677
234785	330668	94079	570896	371893	170044
595088	139687	270230	269686	540076	566883
564621	237455	465173	245481	355331	251891
231227	192667	639781	289714	234777	257549
342131	272119	485972	340912	277771	199495
299769	209780	234049	160564	295219	195464
215019	199875	518260	338958	449444	238851
389597	110214	361126	114560	445306	450806
272448	156769	413103	391107	314569	367393
313934	204206	723020	389172	303353	403590
0	111236	347295	178218	772200	245736
942720	220831	220156	148048	283507	136917
466763	267546	277030	303170	354581	244247
488381	0	497462	275734	507727	190769
484740	71411	449095	269060	281793	732136
782383	236075	171174	319653	291479	247901
488231	60895	256759	310483	288700	448779
871988	170412	206737	316754	348190	218852
475220	319852	388420	310469	321095	383365
286738	202597	295840	167425	273746	283418
258471	321054	267652	395963	289548	505346
365276	261311	285179	352430	150193	403853
684081	328599	300833	318988	360435	568355
310285	172783	302441	254305	438209	300743
207235	104567	216726	55925	427378	215459
242661	257835	470400	70220	476884	310798
272419	200793	169763	219091	221678	293826
303509	208476	174828	213666	206283	445895
341343	157872	366241	286773	282888	426403
439814	177512	359856	277848	266475	288309
332627	593985	206443	163968	282623	254034
185622	192723	184720	335483	280413	231947
296113	228765	789463	311301	556167	347725
323151	0	472937	252685	241671	585005
199523	450726	441722	242099	213945	282084
325934	471744	601824	216387	198286	339235
834320	161487	177420	334703	244016	351297
205748	744259	227035	227002	493427	306910
592186	199820	604866	231991	274944	276799
0	205610	193016	454191	278155	286485
166574	455618	615501	248828	340919	278827
379134	251475	241032	297974	355114	328322
435457	260573	387390	284644	320513	505149
415098	278008	568919	197063	183158	388373
518820	270586	382424	325077	400252	479428
485717	0	188606	198787	0	275581
189660	194305	196638	349462	131476	187036
812819	346093	163544	61486	244682	231365
356194	242768	293009	377301	222781	237170
155115	317794	279493	583296	455262	334605
489404	325474	204884	375765	258171	346729
0	359900	218852	432315	117856	510419
277087	623211	379465	214315	475029	222370
982950	196418	321046	399434	287679	231971
702337	86497	304361	360515	277382	181032
661575	321817	433843	320717	374787	225011
443996	186187	250243	522707	190182	248044
366155	373109	340837	224934	355231	254895
504419	114542	435874	131448	396575	356697
558547	0	401931	259654	0	335860
477164	95919	549728	219915	111926	193985
333667	237365	600117	416456	124698	461
303729	339714	582426	390586	170791	388521
314007	205115	257185	211369	353370	117135
601116	200221	523552	354698	336756	58203
192105	145180	247414	262648	166604	85688
533029	275500	130590	292282	326979	206681
253805	262047	519078	416242	358892	340404
269792	150202	176511	291348	309602	213877
712138	229881	727440	301012	457357	551011
286970	268600	273520	300076	170196	387156
692052	156973	257025	192409	343286	102699
430790	521294	352593	264833	197719	431685
353836	402585	294974	192106	192724	287834
785042	226987	542957	114739	296508	248130
521294	204468	224471	463675	159919	0
366878	227632	237596	185086	235462	314771
730587	927261	207856	673793	448513	0
250110	254984	369655	267538	274694	224228
640875	340696	149439	396386	338384	75145
1020147	283502	244231	212397	359095	93259
834814	299314	143209	340249	369281	490328
492739	380174	132882	308476	192280	484662
612761	394166	397312	181075	283061	148344
480495	517035	367511	199432	225116	307308
900252	349233	537584	335704	299178	335267
336300	505793	561736	178865	375586	297924
185764	228788	437328	297177	203858	509078
852210	285823	603792	323176	293986	139665
232202	565543	460296	154358	240826	346042
168378	174627	366901	137041	398944	175608
414440	176237	271896	279697	288251	208521
377085	277429	285147	257546	244623	303764
423537	13328	306395	407913	416206	197882
296763	202460	541838	539142	215272	64328
323952	485355	383533	237854	289683	90385
914436	400482	403718	340669	215949	323835
366877	314274	434303	250585	175124	407785
369123	212239	351381	187992	545905	490152
309366	0	157314	260603	198130	335716
286004	0	329490	216757	250121	301155
420753	259409	270117	277526	363502	219605
246648	148418	424513	324989	321174	300544
132414	260518	334042	274878	342860	260642
462844	242980	450098	273056	261923	354212
138924	356230	491450	141669	226434	315918
309711	367514	195104	415737	160335	166442
278636	400503	529610	256173	590259	175471
355595	590786	212948	113377	189788	360765
479323	338383	309296	268772	258668	259508
540259	134676	298851	383485	347509	244397
553946	186675	219054	268172	161801	342602
161866	211193	463171	394554	235096	353734
380782	236119	416549	289573	112429	252331
511431	151285	460309	162184	275282	427117
366233	151285	433384	170694	321765	983916
668645	476765	317561	227274	246513	259696
366597	139703	368874	182461	371184	217426
293870	138539	205048	244036	506887	442693
280924	209041	221709	202768	147203	276231
716332	350851	236211	126023	283424	418093
326873	146449	230938	450540	492709	206201
393929	176224	222309	132489	173269	282812
468727	181209	476969	546067	594161	242024
1227543	222976	449304	236768	404829	351505
629264	285460	526536	247062	774831	280612
434774	227136	511556	133010	314039	218206
571818	262932	0	261090	249877	181524
433169	194998	436975	243408	374618	29248
315652	191077	313932	248791	425198	65504
737900	611608	349969	446109	274793	703286
334733	231773	391853	604467	333969	369698
576079	134870	269145	459316	305070	172231
170470	237058	221497	204949	391799	277070
305976	0	273380	184318	196664	314774
419381	66520	579115	305236	401903	338704
157431	49265	165119	0	186152	379106
271026	51958	564375	230689	367931	222897
0	628172	639532	269577	349263	200656
217284	997714	459901	244369	177465	1322657
254958	124424	481603	258834	173188	188594
287618	104870	292040	436919	649698	198370
343189	228589	313544	313450	304711	284706
198577	320310	262287	173740	350812	148319
550521	219869	267147	123427	522683	227206
578010	259775	392085	452453	352015	93390
494858	130475	280451	455478	170943	269060
135984	341572	527410	304293	238058	337698
424093	369911	804706	247177	387831	241580
406101	151861	55061	616993	391985	310000
511150	199552	315345	196783	398446	460416
363805	341668	361890	185429	153532	143065
547997	167364	274123	341318	231464	249704
449467	0	252963	236050	159699	463146
288754	382926	363668	197084	115695	176884
262477	417640	533815	583549	266290	513164
393902	135530	344462	265754	180253	391180
392685	203500	452446	125525	171070	307877
555688	236138	0	371643	227930	448219
403803	0	344906	275037	274859	425771
325195	269944	212335	197336	149423	297014
346996	372468	310437	279859	348012	330947
345494	340281	123650	302782	283788	294363
703979	206054	175369	354960	177083	411534
258905	373040	231850	623633	510934	180713
624390	175186	223657	346238	267422	393608
419366	331149	0	289932	239409	165656
685558	276126	168207	227658	322054	322322
430835	188969	260788	387730	220757	335211
526175	0	459722	358747	378625	145150
541294	178989	491294	408844	173617	444849
312122	301195	225947	300533	566183	398232
514527	173437	233963	258023	494504	61292
335509	206138	351002	323802	198825	215487
759214	353369	442968	633408	202388	405488
304555	132556	335623	441507	252674	243935
580137	245437	295226	548129	537837	155344
269667	277772	293966	422735	238257	296779
411461	242143	120675	364035	432861	545503
128064	137588	227902	508706	215941	286133
1095326	228123	375521	178463	206975	569909
223053	144274	221729	317989	339489	280471
262961	180542	715102	214035	122674	641914
464042	198592	282551	276370	228813	314306
309487	0	306423	207984	383429	216438
336995	150578	303410	111780	303226	250213
256241	219502	194483	243309	329105	322845
596103	286814	132044	278959	444880	327376
252869	210159	64696	270278	385455	551123
371283	208991	209897	271515	572784	342377
351137	144697	299735	168145	245829	248423
369365	0	283074	392989	343260	211079
694586	221993	367613	340182	312320	493202
409589	0	423233	385419	449241	338120
436520	194759	356679	154322	322356	399454
229212	0	197389	247860	297012	191158
561904	475024	253114	476633	285476	200944
275964	272447	168831	286683	333598	138361
335611	0	333443	339337	169345	108922
434707	191362	183565	417221	251113	140447
455974	171968	368384	591973	286940	130887
470330	0	540166	392268	137726	289993
755711	281229	606051	373109	628582	150349
1010993	76996	205948	356976	503976	443407
701514	171469	393691	226988	435064	276338
579656	283866	498957	276207	437013	322076
269486	397512	257841	223638	127476	419000
594568	389198	280485	221633	324106	248317
632940	263184	693096	302066	457799	64741
309289	149892	596638	266684	382699	32287
250336	179223	281108	380482	248111	392773
788097	0	329888	0	441503	6617
217288	255180	236277	206926	245686	148499
378510	136466	263240	189013	173527	163547
148766	111271	356579	251998	228440	287242
338113	95422	326511	300843	153663	228554
885204	0	257367	469394	306178	678163
748624	156996	814092	204105	337960	1208740
332618	113082	0	378806	278924	172556
776650	75824	144728	369494	176665	176185
396349	170441	129686	191346	227902	234945
572092	53246	326893	291890	405520	91749
605862	210521	249835	290713	750818	558785
103267	153697	25616	275382	156180	235960
258054	174497	383823	308471	374723	395416
289122	48032	358359	221991	657529	166804
307213	162981	318841	266148	688915	192725
280162	259618	394071	390222	596715	324088
525222	175090	193708	202848	145750	111995
406554	363094	387392	208133	325776	215606
261952	77345	363791	193421	299712	359888
327565	254817	650777	355511	195442	281570
338200	156374	230156	312863	250452	321367
249134	132646	481318	172576	338096	84705
408654	155950	85345	157016	307180	498638
298660	258783	579961	164923	233971	463205
268144	366736	543974	190501	336246	102385
403860	124241	382370	253319	455809	290891
212062	241748	436615	370668	679118	78800
222518	125260	386566	397949	603523	440501
285753	197299	330605	332660	157126	447753
344167	275196	441985	204167	464224	604346
331426	242250	478595	281871	393154	235607
140361	145230	267271	192387	124120	313761
341235	196344	294482	252223	376786	282194
621079	93046	393683	327281	158776	416311
210282	173930	291147	280387	307114	287259
446561	228955	196499	153673	261757	295579
319776	148348	344890	58184	335214	347071
422997	501397	166482	336003	217402	311486
0	245101	133921	250783	664582	149529
520895	152400	185632	388010	218980	220413
152977	140923	176516	347424	373972	259320
459810	284778	73894	620233	282084	139621
481872	0	317264	467341	244487	548340
212476	347972	244785	319412	255048	395512
0	241673	136502	211144	331755	167131
392718	239957	355971	176904	227858	332884
0	178965	124700	611959	204875	558947
212651	261819	252336	298484	254506	426678
495211	383849	261028	447384	142185	218471
439920	285887	317368	322050	374835	454807
326054	244894	319376	578364	402857	229033
310638	121546	0	276534	489409	889046
405470	72665	452932	340565	344721	225703
316778	0	449836	267821	433772	331576
273647	355479	305653	281718	298406	226516
362891	98767	398665	607448	483754	376999
386943	405983	136298	292199	280343	625334
328476	296468	249398	215400	334031	145896
563548	554279	346695	363906	337163	274233
324695	201778	282948	206534	207304	28744
232745	343787	225055	285834	200105	272711
230909	85694	489716	436171	236514	369447
273373	253707	344001	206321	528927	539273
652151	227242	413455	172481	423964	316399
360208	110605	436843	187597	257016	153180
917685	292839	235895	160953	410526	190042
474943	292609	211062	82108	287079	184536
448014	231942	176859	183511	286652	730835
931656	129377	211919	344916	411328	153798
869223	77897	302317	228616	270244	345593
199103	180723	0	189192	330401	1190407
501453	259002	250953	210680	295392	541000
393417	140864	190476	285555	221197	142165
925375	171594	184342	322657	302065	294285
496115	49211	182580	269297	341406	179665
921948	0	167005	282000	353084	223673
459115	263136	183611	217418	313664	390694
382603	162192	209751	113349	225556	273548
123005	190900	252858	287049	202295	248129
584857	330491	362871	32361	221002	43717
502050	90563	224304	313189	571368	399700
484970	199038	80048	372335	194336	464832
401651	97519	220819	200585	445422	617646
379110	158922	113442	377758	215490	133671
415312	228646	222098	631638	304167	515720
327133	254857	321936	442905	341933	426363
537794	300807	224269	306940	309281	104454
714840	177876	170698	286916	228279	437088
411911	100669	413049	270120	247762	196055
167296	226910	42391	167419	262003	288988
487709	190331	249472	474350	321571	277721
407299	359707	174087	331413	302507	364001
391924	323015	318217	272278	564742	193034
525764	240420	282471	181076	443418	715680
1910472	284991	181933	573129	276062	204958
796624	414985	217800	595368	468849	448956
197513	493747	189949	552705	429986	290128
451626	289518	0	205909	220543	230161
400971	468416	188535	223469	286128	242961
401666	482772	230528	268596	293538	308747
463976	757748	286773	298682	433385	599
489303	305632	145394	291781	421726	426008
228112	320959	319684	298566	245941	456874
602156	270026	398790	285469	305554	330194
249382	253658	155027	183333	233434	201249
379298	0	292099	174801	94197	181802
200451	338872	169138	182030	945419	266606
249279	204297	273590	170935	474927	115125
309620	0	375979	291148	298262	356707
253273	262407	326700	277677	433323	441049
501384	290974	175069	291940	273830	472221
318181	362399	287134	299103	240439	538561
425112	142186	470681	270839	332752	503699
502072	191474	217487	202008	220661	270664
367048	341592	354108	159328	234913	459004
434732	106902	271400	243844	235263	253685
241330	270685	274205	231729	238941	356829
286618	183483	118051	387180	339033	414560
277296	123220	229363	508502	196103	211947
400228	256335	241689	449074	325523	171921
247720	360855	160174	69659	154625	212583
165406	284286	364600	258628	381022	603917
318773	543391	217546	506180	145449	377979
436796	401765	186923	213162	269311	224200
291687	246954	281277	274679	357282	321905
532301	468745	155580	324262	584931	284998
568923	145856	264250	326215	260443	427964
376280	98616	157978	408188	345591	257286
500478	220307	275963	451653	226702	290961
370274	285446	138721	281388	597406	331797
449069	153838	207698	161505	167407	228791
239378	211741	214790	337058	249218	300646
419165	155115	199658	231826	434240	303322
447142	178346	143448	232729	128558	325613
0	399831	399677	182128	220290	323270
482428	187782	164665	349734	33262	227138
591900	119531	0	163079	271458	182793
0	222611	204933	331215	375098	204771
453475	292737	241220	300980	32808	558920
472084	53330	284623	215712	231573	189839
406388	135237	245848	134993	228837	439643
454974	179230	229605	151202	312773	402240
414585	463594	384398	273549	338536	195695
321380	111552	417357	310067	323409	49419
265233	213903	247668	304517	178639	174913
644666	50463	217124	447472	259970	97494
406221	413898	248054	290190	384895	86226
852812	312631	235375	326497	188076	125149
174268	114820	225576	370396	223597	175848
117294	247653	0	309370	225558	434028
513278	272677	200987	264505	308579	516746
429709	321093	222736	232829	431893	255012
158788	258911	307646	270773	286459	311372
228415	227112	240786	299241	514018	471699
337872	105172	199229	297911	273757	335810
265989	263939	140945	301628	464118	376746
569304	252037	107565	264144	227885	203140
623472	297006	260665	271422	398064	353564
544145	153914	306471	519807	420961	260162
556197	325437	178464	362838	211296	302980
305060	232683	284950	414448	162977	280298
442499	260485	237007	342938	212243	594943
413981	395889	211648	314295	368233	442196
150859	275167	345030	273999	308535	243810
133466	194621	240891	1252880	182060	426404
160664	402793	149004	572221	509113	394981
164300	525420	309546	585188	200789	253324
78246	143556	1334074	305548	461665	270808
161321	494746	187494	398920	415090	291792
583023	243165	291878	235268	429819	459808
150374	0	313577	363078	419890	430138
141641	307860	134208	294710	318575	233119
155546	342957	355967	320209	446701	281733
231019	146946	180695	371209	278051	208364
157307	251967	220647	214195	245357	106932
267435	387705	414945	294929	179628	1029115
209415	228265	203958	380319	259023	451854
222941	341263	508779	79770	220213	277920
240719	439866	203871	558236	564373	408302
151216	419716	169222	425899	346911	234981
534918	257790	262337	113329	238453	299965
203352	198626	115727	128290	218450	348897
203036	288108	251818	298856	279394	185892
175441	289072	0	384446	244705	203157
258386	221079	528130	299331	126625	326954
191617	296786	181100	436454	264209	0
236350	325665	310117	276957	214576	692014
229235	313203	323964	246552	170666	303351
158874	174619	256029	470266	347896	0
203619	223979	317333	300553	274260	0
215058	257004	227449	396195	606681	196434
0	311145	187937	423301	214811	200817
267164	277868	315575	162519	258217	209260
259539	429384	203926	201574	363142	240893
191179	363287	250693	390780	243033	330441
223838	338752	344631	72531	687093	199852
197658	75913	370278	454660	243347	316582
43084	261295	299293	303065	383771	138953
207514	409603	354976	226664	151881	413877
109333	164694	338270	256981	416643	116687
174922	181688	326129	296881	442526	241236
159793	215762	406041	295628	564994	358636
201493	60286	41881	370018	302587	323387
301652	274435	306260	287842	593018	263958
249368	304869	280656	334625	430935	213580
72512	340503	275878	137394	562178	584223
121332	234754	196037	207476	342283	142801
96312	357189	286823	273279	533019	228814
155118	172967	171643	258264	635665	474385
234652	178286	207407	456662	198859	120581
191233	406630	0	266958	329535	0
266912	200591	155980	127094	246555	0
254410	225340	155830	72865	329317	0
279823	257975	281761	66863	346123	271969
128172	265762	174791	82159	323954	11112
135988	187301	346204	71503	359154	251699
233544	131815	372471	129510	308001	397594
116159	147355	287257	133602	390819	28063
172071	248143	217540	0	343665	192983
142348	228003	68765	37515	363324	290073
150880	324037	232380	164337	267637	300971
133804	277174	316508	144906	280135	337345
131520	308352	349293	134498	204275	318707
127069	390148	153887	81257	316116	192438
195344	151568	261044	126345	228715	248316
128531	293298	392028	105982	169546	376347
142461	305411	432454	141766	519236	187678
146105	129901	229317	113465	471684	224378
121198	299753	0	112521	473568	225498
397928	254523	379645	167435	464912	367897
236118	531707	169225	187130	164736	463794
153895	311653	246218	84874	452512	285819
194991	0	412487	176311	295295	502764
152271	246539	148812	72526	440470	461393
161857	411655	154211	239258	525851	460473
69714	0	0	241577	396980	267266
196423	242825	181325	131798	332863	368733
222266	339833	250592	88135	12607	427301
0	267602	244459	120851	362746	462144
175693	211698	107042	95138	254661	251763
119462	0	359580	149691	400262	311574
176563	243408	211333	30179	289512	157353
245553	150569	166425	147573	331156	199205
94604	137506	246780	126755	247742	376297
142006	282400	176456	121099	261535	292335
103002	147005	0	10288	276483	282053
108133	140743	226613	81993	368870	729592
149793	188331	528204	141039	407393	262252
77660	398932	266661	82965	356053	403617
137387	392280	254661	84954	686909	431115
233727	258197	160984	257178	276198	407876
152093	201752	200901	124100	370753	351079
170505	352870	186318	169344	261048	390768
141662	203624	156602	93671	358462	231712
159213	132220	240178	103489	311282	222150
373969	308178	257091	185875	0	163898
167153	178633	629837	96772	231759	251959
0	197478	256876	104086	242128	506732
163203	160798	222569	88433	387268	421129
115080	195980	291121	46588	318400	262749
66904	275190	189253	136814	308673	197854
267470	182101	268554	144586	427049	336345
253278	278278	258610	119215	461669	225153
0	85540	289632	260282	288254	108627
233162	335672	69349	129776	269885	279228
109164	145747	212349	179955	411157	199607
160307	267988	355341	157735	300273	165993
0	130821	148313	8116	514704	389774
151241	353710	167029	245679	397879	557064
215755	0	152861	93408	338791	323926
317554	422697	126364	99566	376626	254908
137604	206903	294680	70989	386604	556056
333882	317144	254396	121943	137612	211914
113106	176869	371046	87946	381616	254894
151471	280903	148092	102665	304464	378632
155757	349562	170587	120949	450593	227903
146242	286554	366614	131617	179751	644650
0	328591	397289	77544	220358	277309
201819	284178	259545	37072	358515	406628
0	303858	237856	100602	165604	166548
237535	289416	166035	106290	221082	438214
135553	244868	104337	26335	249986	432438
132350	221227	126539	116357	239310	559468
368009	217471	152574	184653	503263	339164
275540	146767	154853	134521	435935	500295
790955	204733	213544	94622	540136	378093
79734	131197	353229	96688	231776	574134
63779	359028	217462	88032	281503	675078
0	287490	308132	92946	178423	212026
190770	180314	628600	78655	242286	543601
364705	192566	150774	172995	186531	235978
303029	193650	164858	32799	239036	309567
126023	95687	307177	88181	102334	334702
106427	227443	75797	55653	428441	298570
0	153746	206807	113942	198336	417540
45077	231649	230170	70505	269486	353198
180597	231747	439879	90435	270933	391883
0	166737	311377	188638	76714	342687
183241	182850	629510	37738	338682	374228
0	160282	537304	52702	292363	263227
287266	215278	216484	94460	368538	267685
146869	202028	118637	74942	392501	171115
164193	200484	242463	130522	312615	359532
250740	345859	72118	39550	260734	229288
219841	244298	84461	217718	393577	147745
189309	138847	207110	97740	298816	534386
277724	96175	185400	124890	709152	408838
376562	175008	533010	99514	483224	450722
408852	191142	203692	97262	896333	440788
123710	164567	171591	193657	380718	209681
90572	258400	226872	61939	274268	447371
186547	290848	80884	56179	470681	294681
230356	244217	177310	63344	635710	389579
68460	108968	146765	0	322849	369015
102970	268163	139895	60246	355093	292287
0	153064	234180	103223	388996	0
168199	273736	136438	57585	323823	340057
136624	96097	211955	98222	232841	230927
100086	303371	51192	63233	213110	472755
106746	119924	203474	129702	429892	285699
98488	274937	217544	81316	873360	324466
185771	328388	150945	171068	221052	280453
115573	160199	41727	108660	125234	241961
175302	233851	117067	103700	465308	110325
200837	254686	137041	76637	141103	285039
163413	174365	269208	141269	136703	290901
149040	11562	197409	84914	665369	358212
128450	141644	281356	114913	267714	347949
0	214551	194130	157910	169512	442563
234699	169912	289801	75606	255290	367621
98287	190595	162604	111329	240222	762567
261084	177393	149838	73437	323646	258719
229908	153274	141882	74877	370307	379920
228589	200535	293400	78473	321409	196090
7583	135288	147730	100320	239345	416409
174433	229811	211575	86983	273205	396205
247352	239803	86464	110961	157983	104694
217372	182232	26701	64081	306808	291598
139800	196899	106096	137821	556511	240309
214919	207462	172860	68607	381096	384308
145093	291231	274732	64690	190873	568390
104122	185191	271484	131773	463083	224311
140935	377667	123035	102334	363097	64976
220915	153988	224237	49559	175086	332918
112640	160340	182799	58841	159104	319842
242936	387613	258960	120010	261143	312451
107807	315014	153671	176290	201303	415436
206998	104718	185304	87163	185633	405516
195559	218571	191774	0	228762	426567
186117	166049	277880	162301	348791	450132
183727	191625	180246	26676	537293	281273
196992	226474	383854	105805	159967	442426
200525	253781	67893	159468	386378	308414
163870	22889	127055	150779	405264	398378
120567	224431	117786	84307	197413	362995
267515	224718	114937	132653	428840	215373
78397	223439	128533	97544	257438	394147
270715	180945	207097	126755	301697	283378
284698	200009	153912	10562	235011	487804
281218	176910	233774	171125	459500	155399
0	290549	228298	71337	432794	270242
102952	129432	148422	28429	339201	374536
123078	311606	245971	150807	576066	137326
73815	237708	135599	50436	238667	213168
124401	111078	164751	138111	432815	296323
64853	207810	129835	112305	593217	211737
97870	239423	379175	81033	382458	604889
110441	170643	143207	161718	340693	611606
94883	156105	160030	245688	229195	583693
14355	53243	275185	83166	276489	419137
98589	0	139674	90398	427548	941255
121080	296141	196196	101664	213737	451635
197559	125630	234151	164130	261059	249182
87291	307500	215508	0	413238	245139
142021	133736	265780	151478	203458	252997
0	339231	165977	204203	190688	968523
0	197645	239263	134456	305384	275085
73904	228816	169890	190488	431646	194468
196708	253915	107303	135186	304566	243985
315715	232341	205895	136320	555303	226732
116574	233943	99556	58896	311778	230911
204582	264258	140718	99824	581797	83286
205718	199351	170811	155899	194858	173151
106609	132320	177148	104681	149002	280861
129548	168384	201222	54469	246238	257361
120962	247380	242642	67269	288563	83217
194903	270880	188018	59519	226042	356692
100704	231734	239129	55936	280047	280430
452019	130980	166833	153567	240210	350346
100048	218919	259749	126277	208763	400635
100373	241235	190043	96834	293316	253641
91803	230154	189344	73040	158943	253064
109289	171739	163961	42394	374203	392921
80912	81854	90266	130387	239856	301782
178298	263265	347849	50009	296064	729949
164566	221440	165091	119004	313844	430707
126541	485413	215905	69488	212397	349624
132001	76338	319322	126678	270332	217289
89859	217830	179590	126977	185996	506501
120995	251761	237766	105407	279520	188971
22312	163672	230028	123674	252196	659168
198809	202432	290503	116337	234859	332062
135009	148297	120513	150896	267996	289105
82612	205514	258098	79210	200118	31162
185234	321668	146771	62393	500985	142388
143785	157007	155758	118979	196213	294175
46420	390414	258356	183365	94984	783013
200511	208494	416750	92234	250636	325526
200610	285520	208140	102045	395269	315564
101228	115113	198556	77734	380746	216617
148450	215065	104220	97943	428115	222170
145228	151306	234907	118118	467727	290554
156431	124786	271183	64387	186999	295417
133804	109049	182820	70281	448039	452478
181689	183109	90054	55575	406994	887280
175792	107244	216888	173254	351095	143286
111683	162309	198806	99549	353907	752133
199997	152057	308153	102351	299662	186832
181819	273427	250703	132087	145312	227124
129222	130679	114600	119879	364212	491848
94765	242297	291232	103980	55799	112326
203356	112731	159492	169403	162010	459669
124542	601914	381679	98733	150202	77861
208168	264604	128891	44948	154094	243331
112459	184289	141015	96070	170386	160501
151456	223413	48418	109114	120442	231263
122163	267188	180074	65152	127783	228895
152469	232788	77301	134968	204514	347610
142054	222909	345729	203837	180886	337107
203308	196335	191102	238742	27991	316577
131382	173588	190973	111217	119479	222679
84759	171923	285426	75489	79344	315059
46684	201587	182402	58190	161576	146680
118682	240361	255599	132426	213756	337464
160397	432639	115697	120268	161685	527147
167357	331316	277244	152819	135047	418229
95985	269796	214010	187663	113585	172572
94807	356889	157782	120038	141240	455744
91996	258627	136990	131520	146486	374171
117220	188329	342374	155323	176478	173809
114785	219717	183556	45600	76467	164504
139092	253056	201627	128344	152764	222549
96817	150725	234623	193172	147720	168905
0	252708	239089	81247	206780	161623
172413	179376	171483	100635	137803	209494
68894	279502	242066	157940	202009	321647
83822	167331	163494	0	206989	142395
116512	245699	192864	121576	200999	350263
111037	260228	169595	111663	317422	404978
112609	226369	199314	127366	201399	168514
71920	200604	178363	106025	295034	404019
390262	191713	183664	121526	160761	238013
111134	206432	98103	119445	161508	287477
148030	284211	238297	234044	227764	237739
93949	209612	276889	75477	153183	426832
102303	216709	197694	54084	115633	344562
96748	152095	209846	114717	66563	558009
143164	147521	190895	90253	146314	249865
213190	235201	208133	76507	123307	570839
120657	248475	260928	122516	184527	596714
209883	188244	207527	95483	235421	386268
161538	161102	274264	100483	361025	363581
92559	135483	242968	125605	134571	216643
135076	142660	386889	83541	206531	297804
178655	332258	342229	108488	178479	423798
160656	202860	145697	77686	164534	241042
77401	221028	219888	83646	225318	221341
140419	191570	88916	116286	259682	423742
114330	221350	207657	0	80346	288355
0	172953	156388	77907	156820	351471
110412	149483	332299	160581	196836	308542
143095	209632	367965	105418	163178	0
148412	343035	164646	160678	189283	264064
74866	151394	243522	80091	177991	275567
87891	173526	282370	114911	135952	177143
213615	219750	88340	133308	219029	193899
127645	268216	163879	152108	173054	170493
144976	388573	252746	108982	10902	382595
0	312670	187384	119161	204808	430158
249100	202029	116370	207288	229291	370
219486	165939	206480	23756	227272	8249
190850	203513	161567	74129	193608	288535
135909	188471	131405	117049	188107	597882
191646	314938	163859	87973	288524	324856
245093	152990	219986	134450	165820	581367
171083	274373	210297	106601	287232	182840
179429	263367	206351	129454	147392	125490
115815	188438	219005	131735	240575	266863
190307	237665	229929	85498	171055	0
142747	149844	128473	82694	191756	275041
175385	198799	102940	138351	158258	227939
243246	381618	237242	167264	157630	291749
124922	301141	229572	44788	195386	1320
231902	311222	112746	111637	249038	21492
120334	182893	155329	104096	162640	28526
128217	412922	254128	112288	147084	4800
251912	218146	408751	96281	454054	7195
151692	258823	154090	86296	268460	8967
233834	432784	213784	152323	217578	36859
118360	416996	210651	117834	168096	19722
169711	160939	332002	97590	131317	14406
150295	201345	182541	124981	216971	40751
190705	189762	217085	96634	297425	31011
240307	217456	542618	152751	287616	250226
115465	272567	194975	112512	144034	71268
187523	243334	201256	142880	192492	14226
88331	389283	188011	124451	360570	112370
246738	126446	385270	112925	425496	33492
225822	307293	120624	102508	160396	13224
11717	228401	170314	137333	204950	4921
187722	508759	169832	81898	219901	163499
150871	159711	215668	206718	140196	44195
144747	211039	367505	132696	252111	20531
145281	225644	87749	90647	207314	86049
72630	377548	207041	142868	289453	826
184016	190939	218452	98665	148468	35549
164054	319265	166174	100521	73271	22507
155911	248298	143638	75776	181807	785
231561	171582	225102	88214	154175	0
159163	253961	217045	94435	160759	9292
180860	305725	225815	85490	164304	34742
163494	158199	57423	42285	188459	30850
133759	284354	302915	240112	96826	430
250190	176841	163337	203244	157886	64698
194081	162791	151915	287684	251066	28893
214767	273692	366533	176997	270336	56614
123037	219939	262900	38234	267820	2099
205364	183603	134672	99152	149168	6608
183782	190342	138844	174811	129489	101531
162277	167121	290750	51392	167533	34876
161948	187137	255123	29996	177614	34208
153604	476980	115742	170361	195439	24561
114100	233835	478782	547444	300873	19197
105215	234496	158883	144342	278083	1605
56878	109812	280137	166094	311240	22430
134222	241506	158944	83514	139291	47088
186983	348632	213984	78146	164473	0
227540	246562	226981	56611	180502	3555
184036	268312	338488	115948	89298	1401
124220	312818	165217	70144	205705	1242
216332	217144	256982	153452	466743	0
222353	157728	248374	185538	314297	7130
213813	212700	98253	142805	185172	28520
132600	306427	228653	69927	164320	29176
148214	311818	534515	164197	75770	25219
208056	357211	0	125958	147152	41532
270352	283068	266511	36827	177706	5740
98538	228711	352842	98682	252932	2403
199392	843889	188476	97168	210353	34645
218047	438841	258768	221047	177168	43682
168125	232312	269656	91635	197671	14541
82411	365227	200409	90148	154099	5576
92451	156305	248010	108495	150101	113450
116689	278011	386120	127999	353034	2827
137620	265837	164575	163978	242082	33718
149838	283457	180775	75001	167784	87951
289513	270938	154781	62181	315212	23556
128337	305956	340078	169548	494757	401
189289	338335	177381	114438	186752	86531
178213	141785	207061	133351	233145	43637
120812	197075	247125	112101	57538	426
186673	140709	234220	80443	256358	393
242360	238536	160291	106360	131652	1770
126159	303673	265516	87648	122679	430
104754	203837	218356	60420	311358	83010
169795	216216	168703	116159	221149	14062
165668	271958	231805	102362	172400	0
96791	335564	90451	219249	172431	0
107923	236847	328286	103629	129684	4567
161655	78016	148002	150325	328916	0
454473	416897	132830	130371	246258	41719
202270	198560	199377	241063	277970	18343
183652	410226	72241	130252	145406	0
172369	152825	203629	215448	252775	11800
197910	314248	164286	186900	329691	7268
122100	264801	336457	155144	390203	102213
578414	281402	323291	68368	169388	8244
194036	76806	198614	175241	360778	89061
159017	154548	346397	130162	274117	10136
197059	290656	180364	192963	192669	28824
163886	246247	187395	115669	150698	63211
140352	203559	261276	118590	218504	23769
274946	621293	270248	58750	336152	38778
0	322728	372408	68493	192087	24977
172382	211045	57104	138423	168655	11338
178048	129739	327284	67140	154778	26563
33572	89761	266200	137619	223211	41566
155324	450602	17997	110360	266212	4153
195371	300414	142504	82592	359712	13676
0	340280	499613	102749	252981	44268
239001	282015	306945	77157	136792	98965
247279	325835	150921	93259	210440	30598
380209	274634	233880	246254	280671	58517
142794	370037	156849	162609	211264	36275
185601	311702	166057	113233	204463	5812
276902	305303	231793	191832	164831	19849
168153	361397	95591	127065	254295	7134
130186	279177	134165	90972	178776	8832
186001	179552	185343	101415	183375	4934
204774	177860	99354	95046	182440	5774
143498	330402	109594	81562	178798	53708
135077	520205	215917	95218	182269	47523
208379	237660	263654	127122	325841	17621
130487	130184	220818	133216	266147	4165
371419	149254	291153	121111	246120	2067
289405	364607	255377	155390	236290	85171
126768	294705	255656	76753	239475	20882
0	150749	201293	68229	368448	16920
60264	272026	233234	171261	207501	11892
132252	351178	251194	93984	299509	85738
62681	218604	354978	60373	189273	7828
161225	160774	201999	187299	282111	18189
182434	135407	95904	106777	199327	32037
207017	0	330909	167464	198818	20185
205403	301983	83953	20816	316651	834
190927	241546	116617	84699	182333	13666
181861	130775	239620	180651	310918	1261
234409	180735	221273	227221	187061	16490
233063	199765	29782	8340	139150	15653
223319	152678	135278	92385	182591	16090
270358	217106	136932	60526	225291	0
94414	165088	326522	126911	382645	19617
242312	219697	220641	88012	169860	7147
127694	211228	243028	15332	484312	14034
180646	184389	321795	119702	246875	0
171919	163344	246758	74315	200547	0
183509	643184	456648	47140	185543	5303
201835	253092	259047	73918	151758	30264
131840	221594	226794	62677	120439	424
155395	138494	231223	13795	215517	16320
162735	256109	478896	125056	188983	9951
129238	160114	407819	96901	411737	2101
183390	128531	210091	65667	177467	5798
193281	159566	340204	131746	155973	6384
176241	197768	373602	66380	195098	23774
141519	261611	133042	103280	251955	16560
153472	172713	305939	29258	148447	40606
185495	195915	194595	145908	180362	0
158420	244389	157535	140078	184286	0
146336	154211	58274	98231	170114	38838
184990	236696	200939	104566	226024	22659
137195	122679	174826	105163	251663	5161
121274	298721	259906	141399	276091	5865
147694	228563	180998	155559	333158	43344
165868	259010	304414	89508	166010	766
201965	268399	146866	107687	187108	19816
158934	199754	388491	180728	171840	43990
168975	398695	180396	96323	256323	4480
170472	264867	37420	180203	124070	16574
329951	145369	165687	188456	108677	21572
146096	381163	261869	254888	236458	36322
178404	139945	188278	75230	173218	28880
179494	293449	230843	157849	109869	772
163475	126379	226849	104772	215354	16414
215586	327508	304192	213453	115111	23271
291395	125637	79024	175472	113013	19441
187657	204183	162333	222566	276867	24165
17480	175132	260408	99609	413929	25464
151191	144068	159883	72575	264772	15988
315670	405078	109664	120320	90206	31816
211745	182647	213331	143202	93666	19964
151062	233006	253446	364261	135658	14526
118616	160350	549548	155810	294880	1992
139925	163581	148734	63487	210900	11151
247325	185627	246439	70921	281916	1221
302521	168011	366718	155445	336588	32779
176769	176849	207985	84153	173244	0
66454	140877	305820	135932	220572	2567
245694	151871	295555	135908	244861	26102
333828	30332	427200	141143	234158	11076
225102	175131	164086	141902	232257	0
128298	363907	222840	169382	314401	2427
109562	185447	328425	115827	248858	12416
258642	231979	336350	84296	331196	23511
112962	171633	402815	179675	281458	26725
195516	160286	277358	127298	173559	0
244996	271333	209516	116388	170078	23289
251258	206055	282077	141725	286837	18089
160693	114810	69760	147316	218285	29778
183981	275010	72944	102936	247838	17395
156137	182615	84287	142574	141925	9035
265236	134208	246970	96235	280467	36830
257702	239064	249015	156530	437178	35266
260226	207155	383523	115557	188738	30240
79148	287617	331100	130540	242012	1590
144005	170353	219283	131565	218857	0
163361	221088	256428	269388	192975	29528
100294	111838	571862	126731	234982	52242
162646	151106	346659	74440	209914	20736
103960	288437	214022	162662	134783	22697
132040	155427	358138	43398	215295	54907
168909	175285	329688	140115	253756	20134
284917	254457	347789	89504	252557	11886
141431	240306	293042	148192	191098	6757
0	221835	167401	110618	389712	12870
118354	235056	195728	132170	233715	27583
140066	164600	300718	175192	199277	52186
145718	159781	275629	86783	212620	24544
123550	542693	116783	145102	196476	9259
114916	218287	0	92703	150035	19934
164318	273182	184083	135537	168120	9090
133933	257569	343201	177262	444910	56211
117963	238053	263543	92321	259367	32298
92515	176503	226714	144593	226266	7769
247678	222619	202686	162348	288170	8771
404589	172094	207396	141133	253908	38272
156451	137751	259636	121670	284724	97702
144941	206025	158300	124165	206600	52894
160750	334548	149001	168340	224568	385
137815	152431	178544	149341	232345	25595
249653	326474	181732	113593	297153	393
209929	197779	138329	138350	237007	28848
200521	233163	145678	204169	284489	26588
226546	193192	321885	83656	136531	41981
90850	229048	247350	103248	173449	4598
238151	264966	221092	104102	293797	6272
238205	550476	279712	134838	0	4578
177369	240633	177302	87521	396249	11099
253889	204084	296705	204550	303133	46587
145806	107518	290398	250355	132489	25977
241385	453755	128338	73920	129159	1157
135419	148604	334962	144265	151017	22284
210838	215490	213848	144982	229515	27972
201668	210535	97519	155874	232805	0
120906	90953	328294	117267	225960	29310
95386	209683	231318	80579	198750	0
206424	325138	201147	138328	151691	423
214247	138502	206343	204678	222035	5314
108421	293212	213787	230955	206843	35927
239951	181116	443495	110588	148649	41721
122671	205396	25449	127431	163915	23986
242060	181875	161368	144958	236283	80720
219084	214854	223942	129465	129134	403
0	339464	303924	132218	127629	68127
226607	327083	310125	165024	181092	27416
334805	172298	320475	92791	120009	422
105967	301267	293898	33985	148099	8316
189557	263424	200469	176861	184724	401
210068	377703	215531	109425	221489	54594
174796	225863	129030	188583	154711	20747
170620	171057	240779	125557	234907	47471
250440	195934	298787	202618	134430	2812
199857	238937	268545	170248	176812	15035
192785	185669	250785	94541	167373	10256
487859	230845	254579	80846	181684	395
231071	215804	249079	99784	180999	67690
290954	215899	235333	84263	170192	3885
300276	180912	288758	94313	205068	1677
157683	493251	165594	112836	127153	3029
466746	190178	289413	116383	284585	14504
226521	211303	229530	312464	411815	98256
86662	185694	245964	183902	69114	179254
74384	208366	160522	137839	209892	56236
437255	203074	229711	169426	215174	174464
320848	224112	274656	148580	133399	335916
375419	252179	71146	133526	232605	58125
223574	0	20482	310919	290848	41481
141685	170167	202780	145218	246649	124913
111402	158292	291698	231557	64189	12123
251502	309356	202400	138706	140757	44140
339818	256622	202687	117400	72417	11979
227405	252349	170258	252106	182570	1604
138021	224584	222438	225913	102646	1990
128105	187406	586868	151150	282485	393
317958	207729	215157	123422	166602	31890
125218	216346	258406	47496	156623	1948
129162	224290	458966	77043	139527	5167
58944	147100	277591	173366	371418	16346
218890	0	157117	181291	168389	0
64217	198443	261226	146539	149436	49862
113606	156951	167864	95861	184145	23819
124537	252558	347406	120389	188316	0
128635	193859	375050	89600	95998	2142
207884	210477	170188	190448	358773	4731
3660	488166	518521	118532	113805	393
98711	197483	155939	37921	201341	0
280974	225719	344639	84086	66271	25003
172077	268704	268563	48736	345515	3036
96344	394378	210002	190527	241592	11033
295142	216117	280835	16331	105278	14720
380092	162504	252796	41541	211579	0
254167	230252	290853	145703	138600	57853
382866	198729	281910	136311	320081	18772
232965	280809	258206	135036	174256	28532
209936	175673	157709	83485	262825	18176
186097	173034	455010	100582	181697	2940
193871	177828	407730	135913	201091	40831
155398	229012	608152	130670	180242	11839
173585	338372	243361	0	128125	16840
214174	152366	324089	101892	149209	0
116127	162609	340054	235829	219501	0
355343	262414	289675	178809	222780	10491
120205	166260	318467	183931	247266	13810
403020	187760	213812	174619	214307	19994
273931	137772	196313	94524	178522	5926
191169	107723	201824	103952	170670	17534
166665	281692	400146	69724	202560	24073
126470	171701	363804	15655	159890	0
196950	167485	416595	110020	129269	16930
147556	197281	387384	56053	239541	5547
165356	200202	352457	126137	205298	0
132839	161033	254612	304384	198957	2177
193945	197083	874318	144484	142803	76320
151798	114580	447685	106480	200817	33688
86061	261913	282534	87655	125609	33892
176587	179814	232730	108344	158993	27236
185578	177851	131518	139111	37297	34833
185691	211691	318677	162705	167666	12370
192932	361467	251801	118070	148507	17817
363466	214090	97287	112727	270842	52398
347411	130789	101657	216222	339147	25159
191632	252050	308670	122761	318141	69518
171609	197846	229727	150147	229127	21512
292868	212262	223686	173134	235071	39670
228492	243981	220189	175360	168883	30470
224374	230840	90481	121594	389846	55176
201040	212706	111491	76914	225391	4665
0	170012	276127	188799	263531	19911
303232	156884	247401	246009	219925	27991
294859	211519	305606	62814	353235	35458
178130	180288	100534	34661	216552	66836
242411	263916	308669	107826	139226	28608
253891	160829	148410	59737	267614	31750
337319	122325	181790	220189	214999	11947
160636	160985	216663	154181	287252	8605
436890	131919	343024	113953	237675	31871
294746	167825	125308	405325	203379	14292
213357	229385	99008	160514	161707	21328
140716	227207	81116	139441	216918	458
198841	202826	106810	184241	155634	26725
333417	260499	441384	268603	263172	16413
251103	326453	140567	109256	258918	37990
610138	286603	617165	209269	327135	35436
275351	189973	528027	119346	172975	21526
263965	133478	62093	115907	193161	2959
118772	179551	111818	120765	207564	24043
112729	331457	219440	190579	219039	39935
192450	248197	107443	69823	301686	11624
151388	174034	494258	167895	321918	13919
175048	221158	242723	198610	268028	7004
310713	235095	348820	128621	0	55271
329223	427502	314421	234139	293132	40832
202790	267273	283896	242272	113110	22928
350363	169797	428100	119931	217605	14388
285868	224062	368666	157232	226993	5928
296000	355392	142781	203196	216862	22266
254138	249625	0	140554	176248	28785
155007	258031	139482	160873	274343	33646
46788	209714	130267	68478	113276	14645
0	303082	165799	305674	324960	5957
128337	307163	158301	174237	244021	18055
76468	234103	173610	137596	138478	87149
213099	195104	94098	144463	220737	26394
239595	233848	0	0	315886	18062
361547	270283	375497	67045	297189	0
0	299467	176899	49851	177244	410
340570	369341	197534	78756	230002	18968
69661	239649	299281	131727	171307	24252
196818	132663	159775	148571	279240	50175
188302	362081	429630	155866	228349	32202
448745	184778	375087	136552	170053	13312
124795	233659	222453	237116	145062	23625
178233	144910	526154	98760	143490	4165
330571	272453	461414	113822	145621	57601
165676	18216	335724	142287	167641	19813
454612	238094	256877	93262	281180	11289
255833	280181	229301	142625	366916	50864
229256	448480	301890	52097	405069	57015
124806	0	164775	47176	200280	406854
214562	240045	215775	167542	138057	1647
146366	221117	56768	97433	183290	0
187793	210123	52548	183268	255206	29648
424524	229575	176976	0	159053	1028
486784	140052	260019	157886	195471	161782
285553	182629	348701	246958	150354	23252
204716	254464	180907	137225	184049	65979
106947	268306	154612	194810	203216	7762
307090	205831	246712	99652	182825	22559
0	153361	314066	105787	170985	3271
257337	274005	240088	88426	269955	0
394391	229728	170130	473008	234284	0
118408	347783	397145	155380	372430	3898
129966	209769	313667	228420	182689	1165
135755	269631	346591	57687	153318	12452
96812	178456	140497	60683	190591	2985
127965	207245	284576	42501	133609	21821
130155	131111	236834	82410	184159	40721
214744	281562	381850	80654	220349	33176
203550	317480	238499	220033	260892	78115
297951	152585	412246	92037	362723	23373
339065	0	342450	93396	263866	0
169552	242463	546279	100921	503456	4307
176453	183752	47974	188632	203054	17496
320913	322482	196853	99862	107972	0
184024	249127	553704	434952	296037	64795
202050	211944	49423	131191	249239	9291
162887	181248	187658	51695	196880	0
170761	0	120538	213019	0	18168
373901	129554	243532	81582	73381	30239
222133	384653	128124	233340	261142	40367
194860	182502	67847	104707	162222	109085
157085	209414	189040	81351	65317	41992
296265	360671	67191	163798	343627	17309
305220	155626	0	76600	212159	35698
0	245034	178944	151777	396645	29888
181823	201430	280124	78329	373109	0
194646	245736	237422	40458	221097	2862
174418	160695	460161	196650	207811	17420
233663	235316	105195	237880	444104	57271
191565	236364	464476	180543	337572	53429
395821	352570	384549	171953	230784	5287
116596	456150	242094	169148	306175	2889
0	184414	125419	241139	242011	8944
314405	457326	150717	494114	256059	821
262171	260983	288940	220194	228032	23966
0	142811	276621	168080	234787	38793
168538	184938	523960	0	298676	75883
299784	187702	336355	89260	231654	0
324388	491636	404637	76799	262202	6002
70189	195234	582364	78883	420233	3540
279720	113030	217347	161770	201712	25561
320174	264522	211497	174882	280476	30535
267152	174917	261247	133569	365294	31158
349462	154074	141072	89702	121462	22013
505876	258007	170314	63450	4226	32132
258457	145189	133857	180417	120682	35489
488662	275884	478528	48801	352186	33344
574151	257883	777798	192452	102435	781
451710	218749	184813	148879	196732	15638
711824	523343	604202	220020	187074	102796
281515	247558	132114	107843	153422	0
815225	264455	390992	129730	487183	823
427107	267969	298978	145475	165490	54888
688931	366660	197819	0	202236	0
105551	245235	61649	143697	190385	0
42695	201551	128118	130166	0	175275
543066	194297	274738	167226	137091	41841
364151	294525	242744	97301	282630	8572
618370	115347	257378	106154	187495	0
127669	301730	218197	77270	158964	0
619489	182161	233163	63645	261568	77432
437946	212051	220882	79945	285188	21091
118437	185003	272427	120194	278171	20670
238486	213014	227353	93337	229317	7748
322438	149533	230528	179801	264470	6111
154722	286507	243790	176935	265050	11530
206422	255841	195465	350528	175862	31925
338021	189248	179741	93333	295510	1665
476617	155042	164286	238355	192600	0
510307	258917	272263	153404	399522	66246
216309	0	309726	188866	215005	16835
299749	218105	323323	125972	106875	91556
394483	151814	211049	194623	292649	31400
193453	209000	376277	141320	271922	56831
183018	382685	278796	138773	212556	2972
328938	466406	244998	409807	149636	59270
506614	283519	396301	144785	114080	12446
209212	308963	359290	111798	313314	11929
181628	420810	378689	87750	116219	821
266209	282983	0	68128	261957	0
419604	131931	534077	126128	250261	22108
198558	337537	139025	109105	15655	402
326224	192744	521650	139609	220755	31888
363800	81329	414323	125770	327362	46716
203736	252056	141309	116757	0	0
295258	319088	228128	66078	240710	0
274478	138329	92713	70088	101264	21135
480248	34958	220460	179946	130968	123492
18426	175936	351460	247116	462702	113212
217020	271540	194466	103383	167976	69603
402077	289497	159162	163703	215536	164746
239743	142286	256408	136611	508171	0
189212	247690	405787	107856	425079	27555
399898	361205	150870	118609	348275	37219
243597	154455	308803	154571	172454	117769
253477	224478	251066	357415	130145	92771
404830	222368	386241	35369	143655	19496
356072	220452	231034	166526	140511	145562
316099	261662	200202	206402	222561	77042
493936	565121	164407	72981	413279	38827
243706	290515	500201	80240	292080	29299
240959	307022	171640	131558	319847	125456
601710	208095	237453	104765	272005	15821
155765	188475	257349	81480	90038	0
205136	130452	258998	208323	226620	76624
284889	177218	545674	77968	229970	2708
307872	484722	248124	128574	159910	85250
486665	445901	256410	61555	271763	70322
309655	136565	476803	169323	593207	92045
459280	186349	403504	149575	243262	17055
411375	386082	630242	185245	356860	43132
262821	45511	161328	175287	244053	441
129343	476823	159999	131278	274057	205617
387048	84948	144448	156509	203692	51298
212114	204242	240667	151190	229910	84115
192393	263461	205589	204116	232378	92582
255177	175040	413392	137174	250731	87177
367071	192571	183713	130003	390590	54667
149990	334489	284456	282739	162901	89914
418448	220536	310113	78593	246281	14238
332852	582352	185034	143198	166401	24749
302724	270654	259627	249270	244931	67275
239976	118411	380222	74682	270130	23479
301694	147870	232187	224465	234444	41033
215781	158840	241556	141411	286891	44687
343989	614581	198962	143309	245076	52001
293131	313335	215465	156300	245310	178154
372467	289418	266077	0	289727	24148
300037	370247	380690	134979	272216	42151
347092	183878	204961	135844	103580	69370
349602	160201	214543	234991	0	22328
416381	332415	288857	110141	302575	71586
78580	373119	118511	73359	160634	200360
282229	252224	283544	24696	113345	161970
178714	216656	230824	127691	214714	300389
201980	689483	253832	175000	211545	18225
518910	161748	467002	124779	169167	46380
250060	86386	462229	133013	108762	436
380577	60055	148399	151212	113466	104148
207729	295124	113228	149863	125352	33367
331128	275949	363012	196456	303456	39614
114221	139081	286175	182667	176322	25122
341804	265650	316027	104145	201740	15098
433864	249743	155656	109530	277571	27415
466752	271040	260127	151068	206405	50848
305404	199864	434534	225685	329265	32854
482250	147546	326170	179055	364472	71928
210451	223789	460661	145932	222214	92545
350272	230118	117973	199611	481696	32292
534570	374358	298926	209093	274590	36147
261331	191531	338730	205792	154795	896
299402	253104	130985	156184	632349	10715
519630	243038	267524	184214	257410	5822
219843	142183	113088	69521	173882	2386
266650	493966	567173	239227	308528	37530
421731	253205	138765	75791	180365	35228
397948	201757	198010	256104	107000	25060
401359	264419	142872	74105	563447	4674
252356	66394	267788	216326	194662	44643
644713	281112	158360	227451	270673	8321
287197	175820	194989	121312	452680	48379
186896	249118	207626	140873	207486	25645
488496	319908	181648	155992	151961	70150
530590	286231	213502	256576	215347	55093
207075	280915	134155	114158	275273	817
346498	381487	224850	115781	258945	114698
269460	172080	170079	113646	158604	39434
474510	255176	279586	163813	332690	46289
472943	247307	239975	167210	323664	37774
310691	310199	299938	110311	249786	0
504780	205890	176404	140383	243219	412
192230	211294	91455	82121	117694	26420
0	123957	137865	86567	173950	0
123514	211190	124530	39652	374880	107782
367172	167253	409031	29673	190561	44396
230305	0	118556	88852	271021	27559
479298	72598	255893	45232	321378	60406
498602	64237	165697	124985	301167	6824
474433	95316	111540	84385	246262	16310
167689	164120	177942	192882	215401	2185
370579	169556	155919	140657	246697	98950
373914	84087	138513	79367	236591	8086
332818	64430	231898	27864	223285	49001
363473	194805	98767	78525	287539	106352
358282	174921	237951	227269	403393	15248
107059	262382	247298	263017	300431	9707
133091	177899	204465	154364	252177	87277
343375	219179	107142	102904	314705	1851
308380	239935	209241	163540	392413	3121
351694	134188	188893	103774	280036	77888
491815	693437	392683	101009	242414	55743
299824	262921	190244	198787	317664	3721
415479	152505	199651	143032	234843	33046
302877	171245	185556	237280	304216	59720
341964	245895	248098	145804	204441	48468
180114	255857	247044	74873	239460	112108
349628	326844	375132	151961	199249	44906
266845	226762	311948	105373	271148	27998
387016	319724	210505	209013	210351	47394
104222	446359	473447	79504	300226	4942
364773	317302	136727	257075	184127	26388
580176	298846	219158	134967	322679	46040
442873	168924	444240	185591	67898	12520
381656	184385	212141	198946	96863	19224
420063	272542	123795	123501	387179	86457
171932	110768	143851	196727	217331	465
482304	219421	156390	173108	119623	20815
348501	324705	155884	122457	183708	60195
305645	382439	401139	204078	273944	59888
360981	198044	271002	198479	255313	20105
99656	493582	254600	156021	273429	26778
199557	290600	255420	119259	181708	92653
494329	674420	219880	115151	183775	8401
585101	34540	183738	85231	184564	1265
262763	305284	209977	212888	263776	24725
474215	207248	150967	159805	314556	91378
246325	193542	176098	113860	370374	41813
513141	478479	198490	107636	140626	11084
217918	168333	164734	168614	111207	45529
304755	201171	178492	194535	219235	40333
441896	175627	217173	82154	118914	5948
651431	112872	194286	87287	233702	0
397347	238861	168765	175174	158062	46719
445362	212152	145163	137972	213232	14185
413784	358443	445230	100312	180919	24068
263388	91082	257417	99705	83107	10312
425614	369405	182909	259074	185940	73957
509320	90502	274405	123037	206736	15118
411006	220738	315777	156530	199808	25129
476846	289884	308459	347426	293344	35630
416151	188785	296959	117821	178446	45721
442362	159991	388651	287239	137015	19188
807111	151556	228528	140773	274007	13394
389176	340085	494600	135451	158635	3835
343885	245888	197759	101107	193953	161981
308029	138358	174172	102482	217079	44369
441603	418124	313998	104111	452612	18812
474422	501060	172514	190992	257750	57366
444481	321751	372371	146202	197228	0
418990	408214	259938	138350	104252	5389
310369	400903	364555	197238	173011	55100
253579	369433	164143	166712	112761	56096
436716	328565	213929	234409	233962	11427
197920	242068	293729	116287	230610	35170
397168	366043	324458	174373	129920	373016
340223	351963	200925	78114	175586	98305
295945	133480	236466	141363	175062	11859
382703	143836	201232	140145	125747	46724
257993	265500	188843	123954	120101	15115
265455	248000	711598	96076	273313	7890
200393	197978	432045	110906	176428	16155
265595	456166	214537	224224	485997	17911
326874	193638	292780	119998	264700	53258
253542	255290	324110	175580	398269	35511
82762	80610	243455	311266	148719	9215
333196	232535	298127	129064	159805	10822
332912	212389	159322	167343	256072	82982
245943	79926	205016	147302	265446	67141
218784	370284	216224	106729	393467	85648
239519	44484	295509	170387	273154	22301
304560	330358	368538	114147	283136	63741
388926	175015	437462	197743	386872	103486
217948	406978	245712	121113	185803	98256
157010	342474	415654	134284	158466	47290
394763	180969	201231	209672	213604	48703
205722	132755	109608	193723	134737	56083
385535	300897	32458	136522	280517	1727
487728	289133	177729	150230	246622	10800
129468	266657	150255	0	282468	38432
203648	240062	375250	190265	190915	9944
563555	197429	200173	137157	228793	77201
463873	314866	237862	60568	359338	37481
205501	256228	224426	134826	37822	66269
231447	239851	163657	209311	567505	0
203702	170622	207245	244062	235913	6779
182667	235393	183005	293402	225900	11693
421771	357482	98765	250691	220804	0
210679	166949	0	182196	253598	0
410778	323729	199160	117082	430972	1637
154912	68223	188474	149033	147160	801
224119	216454	255295	161669	231010	51895
255961	350216	189223	197291	206456	196211
169872	341722	187626	160574	263299	70919
171937	511191	163221	113698	252270	45248
332229	420494	147156	80971	440051	16674
189174	388031	282423	185092	176868	176279
279685	338770	217078	200619	131334	19566
228174	223423	152984	223854	128664	6971
150543	229155	206219	139794	294896	87420
371133	254619	269954	114016	161339	10814
170127	686907	150937	170697	265169	0
333844	138406	169186	177074	314359	12781
375810	252948	259578	172296	179186	0
476535	135232	187877	108245	417408	0
282166	255771	182155	132141	223890	2194
441304	218950	259242	110945	376116	0
271235	245546	335396	123667	351816	3385
342359	276173	232134	201898	159088	0
523759	326642	266207	243253	290156	5068
180962	183880	304464	221817	159190	14023
98772	196957	242936	333507	296559	6416
241456	270255	65598	111771	193672	0
0	205918	298899	163792	277429	8462
659565	99999	252379	167468	120400	4243
136953	168985	450259	163897	258523	116930
192926	147376	259929	252855	317077	0
248935	195807	307453	128924	352314	0
219733	380022	309153	234944	157556	15472
499543	162167	273274	221755	170437	29199
423260	191652	306215	112677	214106	221656
217333	258912	139829	175994	234181	134635
389764	116847	217717	161852	222371	136380
218102	304721	115455	165281	299573	128580
340787	280666	206201	107883	351011	41358
424178	347857	181731	181127	235661	53154
435400	169437	257598	174166	178818	34202
445718	288585	203233	189354	310812	104434
399801	163824	256138	95700	125150	11464
446578	299436	163575	195034	229292	6503
363127	244840	120508	213216	145871	12227
344147	285051	195003	259227	124667	3709
287044	174043	303518	164275	411839	9406
199600	358884	188731	179141	128472	22274
203610	147188	199547	186731	346380	27479
215818	186948	146515	152497	255131	48165
414214	211387	270802	110428	282817	2305
421089	372893	175445	76016	416238	30760
330057	147756	425363	142503	240269	863
315224	266186	222876	223465	311765	10364
180604	273926	186274	226874	325275	1236
297494	262821	193529	171850	377174	148165
324378	264395	561539	107000	159762	20283
264369	344518	415263	170411	143560	48710
687318	115607	198261	218195	391423	31628
446661	169954	259672	97112	343703	21962
293419	203861	296463	127724	344589	18920
167178	252332	224001	122771	248351	14322
247980	344974	205122	160149	321049	7410
294461	204160	378110	91715	419804	9731
403702	260873	133390	159752	476338	6375
244347	189446	185785	148501	237917	65940
471433	136153	304525	92234	311182	2988
235372	315562	281760	275547	132949	4402
344404	222825	99754	84511	120706	3160
244134	324375	262276	185344	388364	15362
290147	277561	174655	156209	397575	85426
347219	174186	0	155832	188582	47101
296344	289371	142741	250129	221869	27673
285210	279758	231071	131827	477879	40367
308504	197715	74720	89864	333216	64191
181630	263467	107102	259216	257854	81400
287062	256943	243212	537681	290796	32571
310884	157324	172186	911660	149836	30758
317962	157369	383086	123063	139567	34324
229959	253148	303754	140045	263742	10625
316252	206762	299459	248171	214883	37407
225298	200436	252642	104218	302433	18581
364538	148012	296784	236981	106088	71696
268620	223997	440448	167213	435460	35723
442514	238803	263877	136942	195921	2172
277427	160509	188361	259862	332042	0
349486	172436	168798	542717	217664	6624
381681	442907	355102	68737	421745	0
329004	51484	147204	180831	260261	51785
310341	355264	452135	124496	344211	29179
363741	416358	371286	186804	284745	1271
526088	269107	400825	246588	173625	29697
375762	274476	189814	120347	194615	809
208679	419423	161329	129453	485009	36182
225142	156670	277543	303950	187855	10629
407587	232750	266320	234973	172185	83366
449708	261324	110765	214352	364950	15692
650372	240401	351056	304539	467469	26858
322345	179981	345036	364698	281127	51969
350458	175297	11461	275356	246054	20002
351320	227910	91101	131450	169717	9985
232747	509375	356318	261315	128660	47725
228263	354755	219377	174208	269472	69229
221240	278368	242004	145283	102779	152424
306551	482880	294387	181642	196219	0
179585	228480	189519	326294	238345	2106
0	231968	500886	536155	247884	19892
444553	302377	188120	183780	250520	113220
210306	670205	249362	120860	102311	71991
281993	303473	114201	147752	270504	205883
486883	170797	222378	94928	174267	0
85940	83565	119096	72018	85763	18846
504533	168169	313249	86763	208723	5023
364574	43587	281575	124252	192345	4206
207370	284669	291079	105610	325513	115881
375052	495961	280643	145141	99260	36074
261298	0	214336	188600	239995	87015
328207	114717	210431	282212	244703	3498
396289	78039	289955	110550	139206	58672
492865	277714	189882	139548	147300	12470
8005	206614	287827	130931	246128	86161
170364	217492	442920	271559	138265	76280
307235	190192	294562	133674	63452	10762
345110	192733	174601	207030	175867	6203
476626	353108	216400	153730	169542	139154
394939	245169	230480	187618	265157	87627
505710	197141	175016	18284	167400	113963
356249	240764	444960	174950	350045	0
331236	114468	286308	238053	204812	0
369090	67859	449776	168021	232927	0
238258	267379	50096	191094	263762	1224
500807	220859	282161	171316	411886	18862
0	152939	436795	211689	208942	3953
189682	209905	231617	215041	307994	0
429831	172346	232337	189996	248979	16169
741563	228110	221136	247209	398432	31740
442790	105616	359008	125461	415022	30479
177070	175183	294691	181089	157217	58812
266316	125433	275522	166657	321702	34095
318845	312535	214126	322921	344772	62535
468107	100848	255566	91453	205445	1244
293197	167557	198669	304530	181699	0
491807	243941	268054	295561	218971	42063
385272	203096	202748	192535	251141	17852
236883	298539	358650	342262	342410	27040
352884	156065	438200	311413	219636	16158
236765	215724	149958	89980	215930	76731
140211	229123	328549	178330	188232	15191
373500	195387	229263	214509	345825	69159
335108	170135	147593	140234	201964	56432
372449	134354	531233	185686	151243	60485
161140	352342	358579	198053	641791	28036
250925	123272	0	148113	273010	30299
752994	106284	371961	190893	227675	24308
258993	261951	10458	241921	219481	3271
357071	125131	477495	185213	264562	11911
340652	522912	130832	255113	191868	23757
214655	183979	0	0	150385	15215
251275	353217	221531	138245	276421	31787
409712	239091	222645	159595	310565	33227
422141	224298	237872	106713	126139	0
423726	167241	310371	198313	280992	37933
444431	329536	203882	209856	192259	50298
416226	73950	280319	130547	148290	42312
366266	89675	280684	118325	269207	15622
293386	258310	287734	191399	458414	21787
256732	149802	320940	229483	296654	49823
292513	88688	340146	124682	248633	1647
419994	0	405487	197486	274673	13655
687982	86196	390194	151357	0	823
165779	126156	179198	146797	352816	74517
17252	81828	372964	145236	213561	2481
294240	194307	424598	98621	273071	11649
662640	108486	186625	55363	174789	2086
432134	266582	263136	164101	188259	69473
171290	210821	237390	150604	424988	218525
382846	208232	265105	112254	184962	51610
386411	77917	511722	111520	124672	86037
534127	183340	390453	165524	395294	173242
551166	98995	230746	95991	173819	0
342219	237815	351718	98034	277914	0
383730	126342	405216	91862	152243	14997
273287	289773	121940	222782	212069	16567
261979	102234	492200	306616	168200	0
290368	156886	238528	113296	138853	25297
336302	165344	153744	99090	367460	1279
311852	98799	485058	227154	0	43022
234045	189294	302625	196540	294378	192982
310368	91645	692814	188055	238587	9069
168655	205623	190229	337097	198615	13888
234444	167091	238734	185773	264181	23928
280816	161888	304995	248970	217277	0
224572	68037	265805	168181	352345	407
376810	145177	160251	18828	351214	60449
362262	205010	418512	150794	308209	24677
270869	164870	389641	133260	278815	8860
249807	151515	130843	141095	141611	8309
340051	187652	160411	138643	168101	71963
305339	243436	167123	231700	108380	12490
297438	93166	360371	121519	124636	22947
279227	68771	261772	108795	130767	20748
329955	132200	396540	143005	249573	35918
287702	0	310076	102274	59432	11726
328924	127232	241393	142506	250356	2140
195386	167340	464049	148733	261310	94778
202213	226427	307453	157685	147026	425
334773	168360	297485	111859	162991	46388
451849	205735	247860	155721	244177	404
379299	184571	292985	365244	152986	81563
303270	102163	162355	238117	245405	6131
236136	222901	307413	205121	193732	421
217448	147848	157073	134668	282758	132976
341674	231380	284728	250610	155618	6578
136193	261916	276979	236111	334123	617262
331060	225998	281478	87966	207039	11038
298457	250484	306698	182037	469518	17315
510683	86536	227346	220925	155601	35674
466547	112289	333212	233090	160042	61745
431193	138323	194615	196471	326482	402
336880	166005	189867	136313	98934	28358
310264	211607	114624	90764	118264	23069
271934	229365	241672	134247	122762	48737
350551	160065	331586	127674	108131	29610
258420	92114	168058	147522	312357	30937
0	97533	375053	148122	363024	54888
310857	145756	158387	244395	272102	46374
423629	96869	400440	236451	463331	21007
200701	212604	491630	348308	253962	32910
451877	319381	279468	158197	151652	111088
316266	135646	342701	136598	142203	78925
511159	206964	240251	314256	305718	56047
111112	206744	200910	353780	113411	3786
545177	192931	475880	188393	0	337382
0	156683	221580	191471	115667	835
265331	154173	323109	70609	252986	36555
155354	177954	308882	140362	637018	1712
0	125475	340226	91790	222794	5179
555909	149862	273645	187477	261872	0
196589	219845	286157	248279	187254	26738
221069	119293	280673	258024	143234	0
516272	330217	344781	53468	230526	312778
314013	162275	360384	292868	327727	195261
298428	79637	504812	171442	237506	116391
373471	124093	157295	106946	155377	430
340114	304465	282024	126105	204651	0
313547	133618	327207	346136	358859	55947
509774	272867	373597	309142	301376	21315
199227	169814	165234	118150	198260	21135
466073	115272	113844	289211	218493	105981
204934	128769	302445	211608	324716	0
165133	179649	300735	188120	202148	0
281242	120764	124263	175988	375488	19894
215227	252223	380471	143168	248976	2180
644902	95909	390436	174790	357576	3819
212401	309665	352156	100697	296298	1777
211118	299314	247103	282756	193223	4917
177610	145416	261086	274800	351908	93297
322340	309472	281275	31932	319055	26770
332682	141833	433156	169364	259277	5463
299929	111967	402853	248563	282827	62122
235672	189291	455000	166005	262718	29141
294925	272275	286444	174458	126295	55604
314055	228936	338137	284604	276210	148786
223584	191727	434107	281869	199048	40214
116872	140041	588358	255100	366507	12248
263355	468273	389742	200210	421593	0
[truncated: 1,362 more rows]
