# Supplementary material for: JMJD6 participates in the maintenance of ribosomal DNA integrity in response to DNA damage
Source: PLoS Genet. 2020 Jun 29;16(6):e1008511. doi: 10.1371/journal.pgen.1008511 (PMC7351224; doi:10.1371/journal.pgen.1008511)
Supplement: S12 Data — (XLSX) [file pgen.1008511.s025.xlsx]

## Sheet: MRC5
Fig8E
MRC5 cells transfected by siRNA against JMJD6 and CRISPR rDNA
NC: nucleolar caps
		exp 1	si Ctrl		si JMJD6-1		si JMJD6-2
			NC +	NC-	NC +	NC-	NC +	NC-
		nbr cells	66	24	53	40	55	29
		% of NC+	73.3333		56.9892		65.4762
		exp 2	si Ctrl		si JMJD6-1		si JMJD6-2
			NC +	NC-	NC +	NC-	NC +	NC-
		nbr cells	77	39	46	55	58	67
		% of NC+	66.3793		45.5446		46.4
		exp 3	si Ctrl		si JMJD6-1		si JMJD6-2
			NC +	NC-	NC +	NC-	NC +	NC-
		nbr cells	63	43	37	74	46	54
		% of NC+	59.434		33.3333		46
		MRC5	si Ctrl	si JMJD6-1	si JMJD6-2
		%NC+ mean	66.3822	45.289	52.6254
		S.D.	5.67439	9.65918	9.08835
		MRC5	si Ctrl	si JMJD6-1	si JMJD6-2
		%NC+ mean	73.3333	56.9892	65.4762
			66.3793	45.5446	46.4
			59.434	33.3333	46
		t test		0.00870077	0.0295745

## Sheet: U2OS
figure 8D
induction of nucleolar caps by CRISPR rDNA in U2OS cells deficient for JMJD6
										exp 1	U2OS		KO		KO+WT
						NC: nucleolar cap					NC +	NC-	NC +	NC-	NC +	NC-
										nbr cells	55	49	27	50	29	31
										% of NC+	52.8846		35.0649		48.3333
										exp 2	U2OS		KO		KO+WT
			cell line	U2OS	KO	KO+WT					NC +	NC-	NC +	NC-	NC +	NC-
			mean NC+	52.767	34.946	47.8419				nbr cells	53	48	26	63	24	24
			S.D.	0.207598	4.63273	1.99326				% of NC+	52.4752		29.2135		50
										exp 3	U2OS		KO		KO+WT
											NC +	NC-	NC +	NC-	NC +	NC-
										nbr cells	54	48	58	85	47	57
										% of NC+	52.9412		40.5594		45.1923
										cell line	U2OS		KO		KO+WT
										%NC+ mean	52.767		34.946		47.8419
										S.D.	0.207598		4.63273		1.99326
											U2OS		KO		KO+WT
											52.88		35.06		48.33
											52.47		29.21		50
											52.94		40.55		45.19
										Student test			0.0296251		0.0850545
