# Supplementary material for: JMJD6 participates in the maintenance of ribosomal DNA integrity in response to DNA damage
Source: PLoS Genet. 2020 Jun 29;16(6):e1008511. doi: 10.1371/journal.pgen.1008511 (PMC7351224; doi:10.1371/journal.pgen.1008511)
Supplement: S13 Data — (XLSX) [file pgen.1008511.s026.xlsx]

## Sheet: Feuil1
Nucleolar caps generation in JMJD6 KO and complemented cell lines. Test of ATM inhibition
				KO		KO+WT
			treatment	Not treated	ATMi	Not treated	ATMi
		experiment1	Nucleolar cap	9	12	19	5			KO not treated	KO+WT not treated
			total cell number	101	128	107	159			8.9	17.7
			cells with nucleolar cap (%)	8.91089	9.375	17.757	3.14465			15.76	20
		experiment2	Nucleolar cap	32	24	84	42			2.94	16.8
			total cell number	203	176	420	412
			cells with nucleolar cap (%)	15.7635	13.6364	20	10.1942			0.0420377	student t test
		experiment3		not treated	ATMi	not treated	ATMi
			Nucleolar cap	3	2	19	9
			total cell number	102	62	113	101			KO ATMi	KO+WT ATMi
			cells with nucleolar cap (%)	2.94118	3.22581	16.8142	8.91089			9.375	3.14
										13.63	10.19
			mean	9.2052	8.74572	18.1904	7.41657			3.22	8.91
										0.373795	student t test
			s.e.m.	4.37223	3.67994	1.20641	2.84795
										KO+WT not treated	KO+WT ATMi
										17.7	3.14
										20	10.19
										16.8	8.91
										0.0161728	student t test
