# Supplementary material for: JMJD6 participates in the maintenance of ribosomal DNA integrity in response to DNA damage
Source: PLoS Genet. 2020 Jun 29;16(6):e1008511. doi: 10.1371/journal.pgen.1008511 (PMC7351224; doi:10.1371/journal.pgen.1008511)
Supplement: S14 Data — (XLSX) [file pgen.1008511.s027.xlsx]

## Sheet: Feuil1
			Cells presenting NBS1 foci in nucleolus after irradiation
				U2OS	KO	KO18+mut	KO+WT
			exp 3	70	32	34	67
			exp 2	74	30	47	67
			exp 1	56	24	27	49
			SD	9.45163	4.16333	10.1489	10.3923
			mean	66.6667	28.6667	36	61
			studentvsU2		0.00820807	0.00391156	0.0255763
			studentvsKO			0.134549	0.00646197
			exp 1	U2OS		KO		KO+mut		KO18+WT
				nbs1 +	nbs1 -	nbs1 +	nbs1 -	nbs1 +	nbs1 -	nbs1 +	nbs1 -
				25	24			23	58	28	34
				35	25	8	20	24	68	18	14
				25	16	2	11	15	41	35	36
			total	85	65	10	31	62	167	81	84
			total cells		150		41		229		165
		cells with nbs1 foci in nucleole			0.566667		0.243902		0.270742		0.490909
			%		56	0	24	0	27	0	49
			exp 2	U2OS		KO18		KO18+mut		KO18+WT
				nbs1 +	nbs1 -	nbs1 +	nbs1 -	nbs1 +	nbs1 -	nbs1 +	nbs1 -
				74	26	14	50	20	17	67	32
						55	109	11	17
			total	74	26	69	159	31	34	67	32
			total cells		100		228		65		99
		cells with nbs1 foci in nucleole			0.74		0.302632		0.476923		0.676768
			%		74	0	30	0	47	0	67
			exp 3	U2OS		KO18		KO18+mut		KO18+WT
				nbs1 +	nbs1 -	nbs1 +	nbs1 -	nbs1 +	nbs1 -	nbs1 +	nbs1 -
				75	38	18	46	31	71
				91	33	21	36	26	38	57	28
			total	166	71	39	82	57	109	57	28
			total cells		237		121		166		85
		cells with nbs1 foci in nucleole			0.700422		0.322314		0.343373		0.670588
			%		70	0	32	0	34	0	67
			cells presenting NBS foci in nucleolus before irradiation
				U2OS	KO	KO18+mut	KO18+WT
			exp 1	48	27	38	37
			exp 2	44	14		22
			exp 3	52	25	33	32
			SD	4	7	3.53553	7.63763
			mean	48	22	35.5	30.3333
			exp 1	U2OS		KO		KO+WT		KO+mut
				nbs1 +	nbs1 -	nbs1 +	nbs1 -	nbs1 +	nbs1 -	nbs1 +	nbs1 -
				54	58	33	85	44	74	37	58
			total	54	58	33	85	44	74	37	58
			total cells		112		118		118		95
		cells with nbs1 foci in nucleole			0.482143		0.279661		0.372881		0.389474
			%		48	0	27	0	37	0	38
			exp 2	U2OS		KO18		KO+WT
				nbs1 +	nbs1 -	nbs1 +	nbs1 -	nbs1 +	nbs1 -
				88	110	10	57	18	61
			total	88	110	10	57	18	61
			total cells		198		67		79
		cells with nbs1 foci in nucleole			0.444444		0.149254		0.227848
			%		44	0	14	0	22
			exp 3	U2OS		KO		KO18+WT		KO18+mut
				nbs1 +	nbs1 -	nbs1 +	nbs1 -	nbs1 +	nbs1 -	nbs1 +	nbs1 -
				72	66	35	103	27	57	55	110
			total	72	66	35	103	27	57	55	110
			total cells		138		138		84		165
		cells with nbs1 foci in nucleole			0.521739		0.253623		0.321429		0.333333
			%		52	0	25	0	32	0	33
