# Supplementary material for: JMJD6 participates in the maintenance of ribosomal DNA integrity in response to DNA damage
Source: PLoS Genet. 2020 Jun 29;16(6):e1008511. doi: 10.1371/journal.pgen.1008511 (PMC7351224; doi:10.1371/journal.pgen.1008511)
Supplement: S15 Data — (XLSX) [file pgen.1008511.s028.xlsx]

## Sheet: Analysis
L-Nu = Laser nucleolus; L-No = Laser Nucleus; Nu = nucleolus; No = nucleus						nucleolus intensity = L_Nu intensity in a frame of 9x9 pixels divided by nucleus total intensity
	Time(s)	Time(s)	JMJD6wtgfpU2OS_1_2		JMJD6wtgfpU2OS_1		JMJD6wtgfpU2OS_18		JMJD6wtgfpU2OS_18-2		JMJD6wtgfpU2OS_28		JMJD6wtgfpU2OS_26		JMJD6wtgfpU2OS_25		JMJD6wtgfpU2OS_23		JMJD6wtgfpU2OS_19
			Nucleolus intensity	relative nucleolus intensity	Nucleolus intensity	relative nucleolus intensity	Nucleolus intensity	relative nucleolus intensity	Nucleolus intensity	relative nucleolus intensity	Nucleolus intensity	relative nucleolus intensity	Nucleolus intensity	relative nucleolus intensity	Nucleolus intensity	relative nucleolus intensity	Nucleolus intensity	relative nucleolus intensity	Nucleolus intensity	relative nucleolus intensity
	0	-6	0.907099	0.00290153	0.705136	-0.00109962	0.95419	-0.00516599	0.85308	0.00607646	0.573716	0.0070352	0.793909	0.0100077	0.367321	-0.00365109	0.557746	0.00302558	0.787472	-0.000336179
	3	-3	0.898909	-0.00528854	0.708788	0.00255181	0.954067	-0.00528895	0.847253	0.000249441	0.566432	-0.00024872	0.78394	3.85966e-05	0.369274	-0.00169808	0.552885	-0.00183596	0.783094	-0.00471406
Laser	6	0	0.904198	0	0.706236	0	0.959356	0	0.847003	0	0.566681	0	0.783902	0	0.370972	0	0.554721	0	0.787808	0
	9	3	0.982411	0.0782132	0.735984	0.0297482	0.997762	0.0384055	0.982015	0.135011	0.743442	0.176762	1.00046	0.216555	0.507178	0.136206	0.888239	0.333518	0.859766	0.0719573
	12	6	1.02737	0.12317	0.803972	0.0977361	1.02395	0.0645971	1.03098	0.183973	0.843678	0.276997	1.07697	0.293069	0.590651	0.219679	0.987293	0.432572	0.898719	0.110911
	15	9	1.05341	0.149212	0.856634	0.150398	1.03114	0.0717873	1.06678	0.219778	0.876492	0.309811	1.09286	0.308961	0.631122	0.26015	1.1254	0.570682	0.9053	0.117492
	18	12	1.05984	0.155639	0.89151	0.185275	1.04577	0.0864152	1.08234	0.235341	0.893501	0.32682	1.09599	0.31209	0.654238	0.283266	1.17383	0.619108	0.919619	0.13181
	21	15	1.06879	0.164589	0.924686	0.21845	1.039	0.0796406	1.09316	0.246153	0.902972	0.336291	1.09668	0.312781	0.663939	0.292967	1.16643	0.611709	0.924975	0.137167
	24	18	1.07096	0.166767	0.940164	0.233928	1.03755	0.0781905	1.09125	0.244244	0.909552	0.342872	1.09467	0.310772	0.66392	0.292948	1.15642	0.601701	0.921663	0.133855
	34	28	1.06747	0.16327	0.948664	0.242428	1.04092	0.081563	1.09452	0.247518	0.905123	0.338442	1.08448	0.300579	0.663769	0.292797	1.14007	0.585354	0.918414	0.130606
	44	38	1.05718	0.152984	0.964141	0.257905	1.03375	0.0743975	1.09376	0.246757	0.891813	0.325132	1.07454	0.290634	0.662532	0.29156	1.12754	0.572815	0.917204	0.129396
	54	48	1.05856	0.154366	0.960408	0.254172	1.03918	0.0798244	1.09413	0.247131	0.892762	0.326082	1.08229	0.29839	0.679838	0.308866	1.12247	0.56775	0.923689	0.135881
	64	58	1.0512	0.147006	0.963625	0.257389	1.03304	0.073681	1.10183	0.254829	0.884294	0.317614	1.07857	0.294669	0.682067	0.311095	1.10468	0.54996	0.909484	0.121676
	74	68	1.05122	0.147023	0.976075	0.26984	1.03575	0.0763895	1.09996	0.252955	0.877872	0.311191	1.07526	0.291363	0.697159	0.326187	1.09779	0.54307	0.908597	0.120789
	84	78	1.04952	0.145322	0.982775	0.276539	1.03403	0.0746692	1.08488	0.237876	0.856925	0.290245	1.07763	0.293729	0.703185	0.332213	1.04717	0.492448	0.90545	0.117642
	94	88	1.04897	0.144772	0.979138	0.272902	1.0394	0.0800447	1.07702	0.230012	0.853499	0.286818	1.08517	0.301264	0.723729	0.352757	1.01105	0.456326	0.882116	0.0943072
	104	98	1.04909	0.14489	0.974419	0.268183	1.02911	0.0697496	1.06734	0.220335	0.858923	0.292243	1.08212	0.298216	0.707841	0.336869	0.997181	0.44246	0.874337	0.0865283
	114	108	1.05015	0.145948	0.967273	0.261037	1.02404	0.064681	1.05588	0.208877	0.885766	0.319085	1.09161	0.307711	0.71558	0.344608	0.982644	0.427923	0.855448	0.0676392
	124	118	1.04907	0.14487	0.953226	0.24699	1.0186	0.0592461	1.05123	0.204225	0.914588	0.347907	1.09645	0.31255	0.728504	0.357532	0.968231	0.41351	0.84122	0.0534113
	Time(s)	Time(s)	mean relative nucleolus intensity	s.d.	s.e.m.
	0	-6	0.00208818	0.00507741	0.00169247
	3	-3	-0.00180383	0.00277874	0.000926248
Laser	6	0	0	0	0
	9	3	0.135153	0.0970912	0.0323637
	12	6	0.2003	0.118298	0.0394326
	15	9	0.239808	0.149737	0.0499123
	18	12	0.259529	0.158242	0.0527472
	21	15	0.266639	0.154772	0.0515906
	24	18	0.267253	0.152235	0.0507451
	34	28	0.264729	0.147026	0.0490087
	44	38	0.260176	0.144554	0.0481848
	54	48	0.263607	0.142324	0.0474412
	64	58	0.258658	0.140465	0.0468215
	74	68	0.259868	0.138797	0.0462656
	84	78	0.251187	0.127047	0.042349
	94	88	0.246578	0.123557	0.0411855
	104	98	0.239942	0.122095	0.0406983
	114	108	0.238612	0.126383	0.0421278
	124	118	0.237805	0.131648	0.0438826
