# Supplementary material for: JMJD6 participates in the maintenance of ribosomal DNA integrity in response to DNA damage
Source: PLoS Genet. 2020 Jun 29;16(6):e1008511. doi: 10.1371/journal.pgen.1008511 (PMC7351224; doi:10.1371/journal.pgen.1008511)
Supplement: S16 Data — (XLSX) [file pgen.1008511.s029.xlsx]

## Sheet: summary
			promoter 45S		80bp left-AsiSI site		Euchromatin AsiSI site
			Mock	V5	Mock	V5	Mock	V5
		OHTam (+DSB)	0.440704	1.38114	0.466853	1.35379	0.312365	0.512768
			0.0334898	0.203579	0.00671507	0.193753	0.0840691	0.158331
		NT (-DSB)	0.327414	1.0558	0.324609	1.10212	0.417818	0.446532
			0.0493723	0.0275099	0.0207285	0.0724597	0.159259	0.0225252

## Sheet: Ct
	euchromatin AsiSI site										promoter rDNA								80bp left									β-Actin (reference)
	Mock		V5		Input		H2O				Mock		V5		Input		H2O		Mock		V5		Input		H2O			Mock		V5		Input		H2O
	NT	OHT	NT	OHT	NT	OHT					NT	OHT	NT	OHT	NT	OHT			NT	OHT	NT	OHT	NT	OHT				NT	OHT	NT	OHT	NT	OHT
Tm	87	87	87	87	87.5	87.5	none				91.5	91.5	91.5	91.5	91.5	91.5	none		91.5	91.5	91.5	91.5	91.5	91.5	none			87	87	87	87	87.5	87	none
	87.5	87	87	87	87.5	87.5					91.5	91.5	91.5	91.5	91.5	91.5			91.5	91.5	91.5	91.5	91.5	91.5				87	87	87	87	87	87
	87	87	87	87	87.5	87.5					91.5	91.5	91.5	91.5	91.5	91.5			91.5	91.5	91.5	91.5	91.5	91.5				87	87	87	87	87	87
Ct	31.7	32.37	31.74	30.79	27.55	26.07	40				27.29	26.75	25.66	25.46	22.76	21.78	40		27.59	27.09	25.67	25.66	22.89	21.92	36.66			29.48	29.27	28.66	27.87	25.5	23.85	40
	32.59	31.58	31.78	31.35	27.48	26.25					27.55	26.9	25.6	25.2	22.65	21.61			27.42	27.06	25.86	25.65	22.89	21.97				29.53	28.73	28.16	27.87	25.51	23.8
	31.4	31.95	31.64	31.64	27.71	26.05					27.11	26.96	25.59	25.03	22.74	21.31			27.56	27.05	25.75	25.31	22.98	21.64				29.65	29.22	28.69	28.13	25.5	23.81
ΔCt	315.173	198.088	306.555	592.224	5595.3	15608	1				6700.25	9741.98	20738.2	23821.9	154795	305328	1		5442.3	7696.57	20594.9	20738.2	141457	277091	10.1261			1468.37	1698.45	2592.27	4482.23	23170.5	72716.7	1
	170.072	342.509	298.172	401.707	5873.48	13777.2					5595.3	8779.97	21618.8	28526.2	167059	343512			6122.9	7858.29	18053.6	20882.4	141457	267652				1418.35	2469.49	3666.02	4482.23	23010.4	75281.1
	388.023	265.028	328.557	328.557	5007.93	15825.9					7590.61	8422.31	21769.2	32093.6	156956	422913			5556.65	7912.95	19484	26432	132902	336442				1305.15	1758.34	2538.92	3743.05	23170.5	74761.1
mΔCt	291.089	268.542	311.094	440.829	5492.24	15070.4	1				6628.72	8981.42	21375.4	28147.2	159603	357251	1		5707.28	7822.6	19377.5	22684.2	138605	293729	10.1261			1397.29	1975.43	2932.4	4235.84	23117.1	74253	1
s.d.	110.954	72.2747	15.6931	136.118	441.881	1125.18					999.576	682.513	556.957	4148.88	6546.69	59984.2			364.45	112.518	1273.99	3246.52	4939.18	37291.1				83.6235	428.921	635.892	426.762	92.405	1355.58
Input*7.5					41964.8	117060									1.16096e+06	2.28996e+06							1.06092e+06	2.07818e+06								173779	545376
					44051.1	103329									1.25294e+06	2.57634e+06							1.06092e+06	2.00739e+06								172578	564608
					37559.5	118694									1.17717e+06	3.17184e+06							996763	2.52332e+06								173779	560708
Input*7.5					41191.8	113028									1.19703e+06	2.67938e+06							1.03954e+06	2.20296e+06								173378	556897
%Input	0.00706668	0.00237589	0.00755234	0.00390018	1	1					0.00553766	0.00335205	0.0178571	0.0105051	1	1			0.00549022	0.00355095	0.0186405	0.0102971	1	1				0.0080592	0.0035472	0.0169133	0.00760613	1	1
%Input	0.00765135	0.00175256	0.00744213	0.00523963							0.00559742	0.00363591	0.0173247	0.00889082					0.00523531	0.00349373	0.0198116	0.00941375						0.00846916	0.00304984	0.0149515	0.00804857
	0.00412878	0.00303031	0.00723862	0.00355405							0.00467434	0.00327686	0.0180604	0.0106466					0.00589003	0.00356715	0.017367	0.00947923						0.00818067	0.00443438	0.0211446	0.00804857
	0.00941992	0.0023448	0.00797627	0.00290687							0.00634123	0.00314338	0.0181861	0.011978					0.00534531	0.00359196	0.0187429	0.0119984						0.00752775	0.00315739	0.0146438	0.00672126
s.d.	0.00269359	0.000639441	0.000380977	0.00120428							0.00083505	0.000254728	0.000465284	0.00154845					0.000350588	5.10757e-05	0.00122553	0.00147371						0.000482318	0.000770198	0.00366765	0.000766321
