# Supplementary material for: JMJD6 participates in the maintenance of ribosomal DNA integrity in response to DNA damage
Source: PLoS Genet. 2020 Jun 29;16(6):e1008511. doi: 10.1371/journal.pgen.1008511 (PMC7351224; doi:10.1371/journal.pgen.1008511)
Supplement: S17 Data — (XLSX) [file pgen.1008511.s030.xlsx]

## Sheet: 2A
			exp 1	cell line	U2OS	KO	KO#2
				dose (Gy)	survival %	survival %	survival %
				0	100	100	100
				2	66	38.8	41.3
				4	26.9	16	5
				6	6.8	1.2	2.6
			exp 2	cell line	U2OS	KO	KO#2
				dose (Gy)	survival %	survival %	survival %
				0	100	100	100
				2	59.1	13.5	35
				4	46.2	8	6.7
				6	10	1	2.5
			exp 3	cell line	U2OS	KO	KO#2
				dose (Gy)	survival %	survival %	survival %
				0	100	100	100
				2	45	31.7	11.7
				4	21.7	11.7	3.3
				6	12.5	1.7	3.3
			cell line	U2OS	KO	KO#2	sd U2OS	sd KO	sd KO#2
			dose (Gy)	survival %	survival %	survival %
			0	100	100	100	0	0	0
			2	56.7	28	29.3	8.7	10.6	12.7
			4	31.6	11.9	5	12.9	4	1.7
			6	9.8	1.3	2.8	2.8	0.4	0.4

## Sheet: 2C
	experiment	exp I					exp II					exp III					exp IV					exp V
	Conditions	U2OS	KO		KO + WT#2	KO + WT#1	U2OS	KO		KO + WT#2	KO + WT#1	U2OS	KO		KO + WT#2	KO + WT#1	U2OS	KO		KO + WT#2	KO + WT#1	U2OS	KO		KO + WT#2	KO + WT#1
Nb of clones	0Gy	85	139		168			77		235		157	121		42	135	178	123		146	153		92			166
		67	134		153			71		226		149	120		40	147	167	116		122	180		84			168
	2Gy	53	38		76			40		130		95	60		14	66	92	45		62	105		19			74
		44	44		81			37		136		112	48		15	72	97	51		73	99		41			73
	4Gy	17	7		17			3		25		45	8		4	34	45	8		13	18		4			13
		15	8		19			7		34		37	12		6	33	42	8		12	21		4			18
	6Gy	1	0		6			2		9		18	6		3	8	5	1		3	9		0			4
		3	0		3			1		10		18	6		4	8	5	2		3	11		2			3
Mean	0Gy	76	136.5		160.5			74		230.5		153	120.5		41	141	172.5	119.5		134	166.5		88			167
	2Gy	48.5	41		78.5			38.5		133		103.5	54		14.5	69	94.5	48		67.5	102		30			73.5
	4Gy	16	7.5		18			5		29.5		41	10		5	33.5	43.5	8		12.5	19.5		4			15.5
	6Gy	2	0		4.5			1.5		9.5		18	6		3.5	8	5	1.5		3	10		1			0
%Survival	0Gy	100	100		100			100		100		100	100		100	100	100	100		100	100		100			100
	2Gy	63.8158	30.0366		48.9097			52.027		57.7007		67.6471	44.8133		35.3659	48.9362	54.7826	40.1674		50.3731	61.2613		34.0909			44.012
	4Gy	21.0526	5.49451		11.215			6.75676		12.7983		26.7974	8.29876		12.1951	23.7589	25.2174	6.69456		9.32836	11.7117		4.54545			9.28144
	6Gy	2.63158	0		2.80374			2.02703		4.12148		11.7647	4.97925		8.53659	5.67376	2.89855	1.25523		2.23881	6.00601		1.13636			0
	Mean %Survival	Conditions	U2OS	KO		KO + WT#2	KO + WT#1	sd	U2OS	KO		KO + WT#2	KO + WT#1
		0Gy	100	100		100	100		0	0		0	0
		2Gy	62.0818	40.227		48.0873	51.4031		6.60519	6.60519		9.31223	8.88532
		4Gy	24.3558	6.35801		11.3842	14.9173		2.96771	2.96771		1.51793	7.75281
		6Gy	5.76495	1.87957		4.42515	3.89325		5.19766	5.19766		2.8522	3.37575
