# Supplementary material for: JMJD6 participates in the maintenance of ribosomal DNA integrity in response to DNA damage
Source: PLoS Genet. 2020 Jun 29;16(6):e1008511. doi: 10.1371/journal.pgen.1008511 (PMC7351224; doi:10.1371/journal.pgen.1008511)
Supplement: S18 Data — (XLSX) [file pgen.1008511.s031.xlsx]

## Sheet: Feuil1
KO + IR,NBS1	KO+mut, +IR, NBS1	KO+wt, +IR, NBS1	KO +IR, Treacle	KO+mut +IR, Treacle	KO+wt, +IR, Treacle	KO +IR, NBS1+Treacle	KO+mut +IR, NBS1+Treacle	KO+wt, +IR, NBS1+Treacle			Length	Mean	Variance	Min	Quantile25pct	Median	Quantile75pct	Max	test_Wilcoxon-Mann-Whitney_KO + IR,NBS1	test_Wilcoxon-Mann-Whitney_KO+mut, +IR, NBS1	test_Wilcoxon-Mann-Whitney_KO+wt, +IR, NBS1	test_Wilcoxon-Mann-Whitney_KO +IR, Treacle	test_Wilcoxon-Mann-Whitney_KO+mut +IR, Treacle	test_Wilcoxon-Mann-Whitney_KO+wt, +IR, Treacle	test_Wilcoxon-Mann-Whitney_KO +IR, NBS1+Treacle	test_Wilcoxon-Mann-Whitney_KO+mut +IR, NBS1+Treacle	test_Wilcoxon-Mann-Whitney_KO+wt, +IR, NBS1+Treacle
1	2	0	4	3	0	16	37	11		KO + IR,NBS1	45	0.933333	0.563636	0	0	1	1	3	1	0.13495	0.257294	6.91241e-09	3.3546e-13	1.41048e-05	4.39166e-25	5.5045e-24	2.63041e-23
0	0	1	7	1	0	27	25	15		KO+mut, +IR, NBS1	74	0.743243	0.6592	0	0	1	1	3	0.13495	1	0.801178	3.92837e-12	4.32934e-18	3.24615e-08	4.98004e-36	1.31981e-33	1.3565e-33
1	0	1	5	7	4	19	23	12		KO+wt, +IR, NBS1	52	0.788462	0.71908	0	0	1	1	3	0.257294	0.801178	1	3.14683e-10	8.92237e-15	7.75426e-07	5.56595e-28	1.57414e-26	3.92703e-26
0	0	1	3	4	2	8	35	8		KO +IR, Treacle	43	3.51163	4.9701	0	1.5	4	5	9	6.91241e-09	3.92837e-12	3.14683e-10	1	0.721067	0.0314615	2.37315e-21	2.55172e-20	2.48391e-14
2	0	1	6	5	1	5	20	9		KO+mut +IR, Treacle	66	3.69697	4.82984	0	2	3	5	10	3.3546e-13	4.32934e-18	8.92237e-15	0.721067	1	0.00341274	1.13119e-28	7.966e-27	7.45842e-19
0	1	1	9	4	2	9	23	21		KO+wt, +IR, Treacle	43	2.48837	3.68439	0	1	2	3.5	8	1.41048e-05	3.24615e-08	7.75426e-07	0.0314615	0.00341274	1	8.62468e-23	1.17965e-21	7.35593e-18
1	0	2	0	1	3	15	18	16		KO +IR, NBS1+Treacle	185	16.0432	81.5416	1	9	14	20	53	4.39166e-25	4.98004e-36	5.56595e-28	2.37315e-21	1.13119e-28	8.62468e-23	1	0.0273213	6.27914e-10
1	2	0	4	3	1	25	18	8		KO+mut +IR, NBS1+Treacle	143	18.4615	106.926	2	10	17	24	62	5.5045e-24	1.31981e-33	1.57414e-26	2.55172e-20	7.966e-27	1.17965e-21	0.0273213	1	5.28422e-14
2	1	2	7	6	3	5	25	4		KO+wt, +IR, NBS1+Treacle	173	10.5896	40.0457	0	6	10	14	33	2.63041e-23	1.3565e-33	3.92703e-26	2.48391e-14	7.45842e-19	7.35593e-18	6.27914e-10	5.28422e-14	1
0	0	0	7	4	3	8	16	8
1	1	0	5	6	2	14	16	4
1	1	0	5	2	8	11	26	4
1	0	2	2	3	3	9	22	10
2	1	0	4	2	1	24	15	4
1	2	1	4	4	3	28	29	6
1	0	1	3	6	6	6	30	8
1	0	1	6	3	2	17	22	29
3	1	1	2	3	6	23	17	10
0	0	1	5	10	5	11	24	24
0	3	0	1	9	5	9	21	4
1	0	0	3	2	0	4	9	13
1	1	1	4	1	3	17	21	11
2	0	1	6	1	1	12	11	22
2	3	2	2	5	1	8	26	14
0	0	1	2	4	2	36	14	11
1	1	0	1	6	0	13	8	17
1	1	3	1	6	1	9	36	8
1	2	0	1	2	4	8	19	9
1	0	1	1	5	1	9	30	10
2	1	3	2	2	3	22	26	16
0	1	0	1	5	0	24	13	13
2	0	0	4	1	2	28	23	13
0	0	0	2	2	2	8	11	10
1	0	0	1	5	1	30	17	10
1	0	2	6	8	2	6	13	13
0	0	1	6	3	5	11	21	9
0	1	2	1	3	2	27	4	15
1	0	1	5	2	4	15	23	9
0	2	0	4	3	6	9	17	29
1	0	1	5	6	1	10	17	13
0	2	0	3	2	1	10	31	14
1	0	2	0	2	4	27	26	7
1	0	1	1	1	1	13	17	33
1	0	1		4		4	17	6
2	0	0		9		13	23	24
	1	2		5		13	16	8
	1	0		6		16	34	17
	0	0		5		31	20	15
	1	0		3		19	43	12
	2	0		1		14	33	25
	1	0		2		18	3	8
	0	0		2		14	16	7
	1			2		5	26	11
	1			5		11	42	12
	0			5		12	16	29
	0			1		7	17	12
	1			0		1	24	14
	0			2		18	18	11
	0			3		10	62	26
	2			3		15	17	8
	1			7		6	20	11
	0			4		8	18	17
	2			1		5	24	3
	1			5		17	18	23
	2			3		12	2	18
	0			3		11	18	14
	1					4	9	3
	1					23	3	15
	1					12	20	11
	1					12	12	18
	1					22	8	12
	2					7	27	13
	0					32	26	9
	1					13	26	7
						22	9	4
						5	9	24
						19	18	3
						16	14	13
						7	8	11
						8	27	8
						11	13	3
						16	24	10
						17	35	6
						15	23	4
						11	9	6
						5	26	8
						12	18	5
						14	16	12
						27	61	8
						13	7	6
						13	35	3
						11	7	13
						9	28	9
						4	24	12
						7	9	5
						15	11	6
						7	7	14
						33	11	12
						7	25	19
						7	13	6
						11	10	6
						15	4	6
						18	9	10
						14	3	10
						6	9	6
						20	12	14
						9	14	13
						14	22	9
						31	13	3
						15	6	16
						28	28	15
						10	38	15
						24	25	3
						16	24	11
						7	5	21
						14	16	26
						15	6	10
						19	13	8
						20	32	9
						16	13	16
						10	34	5
						17	10	20
						29	18	7
						26	23	4
						10	9	1
						27	26	5
						18	19	9
						28	11	8
						30	14	17
						19	5	3
						28	8	1
						10	7	11
						13	15	2
						18	8	1
						19	8	10
						27	10	7
						16	8	1
						8	21	3
						17	9	10
						32	8	4
						9	4	4
						18	9	4
						22	14	7
						11		1
						11		11
						29		5
						8		8
						8		5
						13		16
						9		9
						16		6
						19		10
						20		18
						10		3
						18		12
						28		0
						11		12
						12		12
						10		16
						29		15
						25		8
						19		9
						15		18
						17		7
						37		8
						9		6
						8		4
						37		11
						6		23
						20		5
						7		7
						48		7
						35		6
						53
						13
						30
						9
						10
						27
						15
						11
						2
						35
						33
						31
