# Supplementary material for: JMJD6 participates in the maintenance of ribosomal DNA integrity in response to DNA damage
Source: PLoS Genet. 2020 Jun 29;16(6):e1008511. doi: 10.1371/journal.pgen.1008511 (PMC7351224; doi:10.1371/journal.pgen.1008511)
Supplement: S19 Data — (XLSX) [file pgen.1008511.s032.xlsx]

## Sheet: Feuil1
cell cycle analysis in the different deficient JMJD6 cell lines
		U2OS	KO	KO+WT	KO+mut
exp1	G1	45	57	59	55
	S	24	17	17	18
	G2/M	29	22	24	26
exp2	G1	47	57	60	54
	S	23	18	17	20
	G2/M	26	21	21	19
exp3	G1	56.5	62	63	63
	S	18.7	18.5	15.6	15.4
	G2/M	23	17.5	18.8	18.9
exp4	G1	60	60	61	63
	S	17.5	19	16.3	16.2
	G2/M	21	19	19	19.4
mean	G1	52.125	59	60.75	58.75
	S	20.8	18.125	16.475	17.4
	G2/M	24.75	19.875	20.7	20.825
S.D	G1	7.26149	2.44949	1.70783	4.92443
	S	3.18224	0.853913	0.670199	2.04613
	G2/M	3.5	2.01556	2.41385	3.45676
