# Supplementary material for: JMJD6 participates in the maintenance of ribosomal DNA integrity in response to DNA damage
Source: PLoS Genet. 2020 Jun 29;16(6):e1008511. doi: 10.1371/journal.pgen.1008511 (PMC7351224; doi:10.1371/journal.pgen.1008511)
Supplement: S20 Data — (XLSX) [file pgen.1008511.s033.xlsx]

## Sheet: NC after IR
		experiment 1
			cells with caps	87	82	37
			Total cells	217	379	156
				siCtrl	siJMJD6-1	siJMJD6-2
				40.0922	21.6359	23.7179
		experiment 2
			cells with caps	77	25	35
			Total cells	288	224	225
				siCtrl	siJMJD6-1	siJMJD6-2
				26.7361	11.1607	15.5556
		experiment 3
			cells with caps	47	11	12
			Total cells	325	261	200
				siCtrl	siJMJD6-1	siJMJD6-2
				14.4615	4.21456	6
